# Supplementary material for: 1-{3-(4-Chloro­phen­yl)-5-[4-(propan-2-yl)phen­yl]-4,5-di­hydro-1H-pyrazol-1-yl}butan-1-one
Source: Acta Crystallogr Sect E Struct Rep Online. 2014 Jun 11;70(Pt 7):o761–2. doi: 10.1107/S1600536814013063 (PMC4120539; doi:10.1107/S1600536814013063)
Supplement: Supplementary file 1 [file e-70-0o761-sup1.cif]

##############################################################################
#                                                                            #
# This CIF contains the data in a paper accepted for publication in          #
# Acta Crystallographica Section E. It conforms to the requirements of       #
# Notes for Authors for Acta Crystallographica Section E, and has been       #
# peer reviewed under the auspices of the IUCr Commission on Journals.       #
#                                                                            #
# Full details of the Crystallographic Information File format               #
# are given in the paper "The Crystallographic Information File (CIF):       #
# a New Standard Archive File for Crystallography" by S. R. Hall, F. H.      #
# Allen and I. D. Brown [Acta Cryst. (1991), A47, 655-685].                  #
#                                                                            #
# The current version of the core CIF dictionary is obtainable from          #
# ftp://ftp.iucr.org/pub/cif_core.dic.                                       #
#                                                                            #
# Software is freely available for graphical display of the structure(s)     #
# in this CIF. For information consult the CIF software page                 #
# http://www.iucr.org/resources/cif/software.                                #
#                                                                            #
# This file may be used for bona fide research purposes within the           #
# scientific community so long as proper attribution is given to the journal # 
# article from which it was obtained.                                        #
#                                                                            #
##############################################################################
data_I
_audit_creation_method
;
  Olex2 1.2
  (compiled Apr 23 2013 17:54:37, GUI svn.r4466)
;
_journal_date_recd_electronic     2014-05-26
_journal_date_accepted     2014-06-04
_journal_name_full     'Acta Crystallographica, Section E'
_journal_year     2014
_journal_volume     70
_journal_issue      7
_journal_page_first     o761
_journal_page_last     o762
_journal_paper_category     QO
_journal_paper_doi     10.1107/S1600536814013063
_journal_coeditor_code     CV5461
_publ_contact_author_name     'Jasinski, Jerry P.'
_publ_contact_author_address
;
Department of Chemistry
Keene State College
229 Main Street
Keene, New Hampshire 03435, USA
;
_publ_contact_author_email     jjasinski@keene.edu
_publ_contact_author_fax     ?
_publ_contact_author_phone     '603 358-2563'
_publ_section_title
;\
1-{3-(4-Chlorophenyl)-5-[4-(propan-2-yl)phenyl]-4,5-dihydro-1<i>H</i>-pyrazol-\
1-yl}butan-1-one
;
loop_
    _publ_author_name
    _publ_author_address
    'Narayana, B.'
;
Department of Studies in Chemistry
Mangalore University
Mangalagangotri 574 199, India
;
    'Salian, Vinutha V.'
;
Department of Studies in Chemistry
Mangalore University
Mangalagangotri 574 199, India
;
    'Sarojini, Balladka K.'
;
Department of Studies in Chemistry
Industrial Chemistry Section
Mangalore University
Mangalagangotri 574 199, India
;
    'Jasinski, Jerry P.'
;
Department of Chemistry
Keene State College
229 Main Street
Keene, NH 03435-2001, USA
;
_database_code_depnum_ccdc_archive     'CCDC 1006822'
_chemical_name_systematic
;\
1-{3-(4-Chlorophenyl)-5-[4-(propan-2-yl)phenyl]-4,5-dihydro-\
1<i>H</i>-pyrazol-1-yl}butan-1-one
;
_chemical_name_common
;
;
_chemical_formula_moiety     'C22 H25 Cl N2 O'
_chemical_formula_sum     'C22 H25 Cl N2 O'
_chemical_formula_iupac     'C22 H25 Cl N2 O'
_chemical_formula_weight     368.89
_chemical_melting_point     ?
_shelx_space_group_comment
;
The symmetry employed for this shelxl refinement is uniquely defined
by the following loop, which should always be used as a source of
symmetry information in preference to the above space-group names.
They are only intended as comments.
;
_space_group_crystal_system     triclinic
_space_group_name_H-M_alt     'P -1'
_space_group_name_Hall     '-P 1'
loop_
    _space_group_symop_operation_xyz
    'x, y, z'
    '-x, -y, -z'
_cell_length_a     6.8148(6)
_cell_length_b     11.1115(9)
_cell_length_c     13.8239(15)
_cell_angle_alpha     70.935(9)
_cell_angle_beta     81.420(8)
_cell_angle_gamma     75.829(7)
_cell_volume     956.52(17)
_cell_formula_units_Z     2
_cell_measurement_reflns_used     2535
_cell_measurement_theta_min     4.5970
_cell_measurement_theta_max     71.4230
_cell_measurement_temperature     173(2)
_exptl_crystal_description     prism
_exptl_crystal_colour     colourless
_exptl_crystal_size_max     0.48
_exptl_crystal_size_mid     0.24
_exptl_crystal_size_min     0.12
_exptl_crystal_density_diffrn     1.281
_exptl_crystal_density_meas     ?
_exptl_crystal_density_method     ?
_exptl_crystal_F_000     392
_exptl_absorpt_coefficient_mu     1.858
_exptl_absorpt_correction_type     multi-scan
_exptl_absorpt_process_details
;
(CrysAlis PRO and CrysAlis RED; Agilent, 2012)
;
_shelx_estimated_absorpt_T_min     ?
_shelx_estimated_absorpt_T_max     ?
_exptl_absorpt_correction_T_min     0.77703
_exptl_absorpt_correction_T_max     1.00000
_exptl_special_details     ?
_diffrn_ambient_temperature     173(2)
_diffrn_radiation_type     CuK\a
_diffrn_radiation_wavelength     1.54184
_diffrn_radiation_monochromator     graphite
_diffrn_measurement_device_type     'Agilent Eos Gemini'
_diffrn_measurement_device     'four-circle diffractometer'
_diffrn_measurement_method     '\w scans'
_diffrn_detector_area_resol_mean     16.0416
_diffrn_reflns_number     6121
_diffrn_reflns_av_R_equivalents     0.0279
_diffrn_reflns_theta_min     3.392
_diffrn_reflns_theta_max     71.327
_diffrn_reflns_theta_full     67.684
_diffrn_measured_fraction_theta_max     0.975
_diffrn_measured_fraction_theta_full     0.997
_diffrn_reflns_limit_h_min     -8
_diffrn_reflns_limit_h_max     8
_diffrn_reflns_limit_k_min     -13
_diffrn_reflns_limit_k_max     10
_diffrn_reflns_limit_l_min     -16
_diffrn_reflns_limit_l_max     16
_refine_special_details     ?
_reflns_number_total     3624
_reflns_number_gt     3104
_reflns_threshold_expression     I>2\s(I)
_refine_ls_structure_factor_coef     Fsqd
_refine_ls_matrix_type     full
_refine_ls_R_factor_all     0.0540
_refine_ls_R_factor_gt     0.0466
_refine_ls_wR_factor_gt     0.1253
_refine_ls_wR_factor_ref     0.1337
_refine_ls_goodness_of_fit_ref     1.026
_refine_ls_restrained_S_all     1.026
_refine_ls_number_reflns     3624
_refine_ls_number_parameters     238
_refine_ls_number_restraints     0
_refine_ls_hydrogen_treatment     constr
_refine_ls_weighting_scheme     calc
_refine_ls_weighting_details
;
 w=1/[\s^2^(Fo^2^)+(0.0787P)^2^+0.1856P]
 where P=(Fo^2^+2Fc^2^)/3
;
_atom_sites_solution_hydrogens     geom
_atom_sites_solution_primary     direct
_atom_sites_solution_secondary     ?
_refine_ls_shift/su_max     0.000
_refine_ls_shift/su_mean     0.000
_refine_diff_density_max     0.362
_refine_diff_density_min     -0.289
_refine_ls_extinction_method     none
_refine_ls_extinction_coef     .
loop_
    _atom_type_symbol
    _atom_type_description
    _atom_type_scat_dispersion_real
    _atom_type_scat_dispersion_imag
    _atom_type_scat_source
    'C' 'C' 0.0181 0.0091
                         'International Tables Vol C Tables 4.2.6.8 and 6.1.1.4'
    'H' 'H' 0.0000 0.0000
                         'International Tables Vol C Tables 4.2.6.8 and 6.1.1.4'
    'N' 'N' 0.0311 0.0180
                         'International Tables Vol C Tables 4.2.6.8 and 6.1.1.4'
    'O' 'O' 0.0492 0.0322
                         'International Tables Vol C Tables 4.2.6.8 and 6.1.1.4'
    'Cl' 'Cl' 0.3639 0.7018
                         'International Tables Vol C Tables 4.2.6.8 and 6.1.1.4'
_computing_data_collection     'CrysAlis PRO (Agilent, 2012)'
_computing_cell_refinement     'CrysAlis PRO (Agilent, 2012)'
_computing_data_reduction     'CrysAlis RED (Agilent, 2012)'
_computing_structure_solution     'SUPERFLIP (Palatinus <i>et al.</i>, 2012)'
_computing_structure_refinement     'SHELXL2012 (Sheldrick, 2008)'
_computing_molecular_graphics     'OLEX2 (Dolomanov <i>et al.</i>, 2009)'
_computing_publication_material     'OLEX2 (Dolomanov <i>et al.</i>, 2009)'
loop_
    _atom_site_type_symbol
    _atom_site_label
    _atom_site_fract_x
    _atom_site_fract_y
    _atom_site_fract_z
    _atom_site_U_iso_or_equiv
    _atom_site_adp_type
    _atom_site_calc_flag
    _atom_site_occupancy
    _atom_site_disorder_assembly
    _atom_site_disorder_group
    Cl Cl1 1.42326(7) 0.34338(5) 0.49295(4) 0.04081(18) Uani d 1 . .
    O O1 0.25099(19) 0.72366(12) 0.02504(10) 0.0295(3) Uani d 1 . .
    N N1 0.4990(2) 0.67625(14) 0.12995(11) 0.0225(3) Uani d 1 . .
    N N2 0.6268(2) 0.58597(14) 0.20187(11) 0.0213(3) Uani d 1 . .
    C C1 0.3613(2) 0.64081(16) 0.08821(13) 0.0216(3) Uani d 1 . .
    C C2 0.5284(3) 0.81112(16) 0.10752(13) 0.0229(4) Uani d 1 . .
    H H2 0.5346 0.8553 0.0318 0.027 Uiso calc 1 . .
    C C3 0.7387(3) 0.78265(17) 0.14768(13) 0.0249(4) Uani d 1 . .
    H H3A 0.8467 0.7902 0.0909 0.030 Uiso calc 1 . .
    H H3B 0.7440 0.8420 0.1868 0.030 Uiso calc 1 . .
    C C4 0.7574(2) 0.64368(16) 0.21642(13) 0.0214(3) Uani d 1 . .
    C C5 0.9147(2) 0.57270(17) 0.28833(12) 0.0218(3) Uani d 1 . .
    C C6 0.9295(3) 0.43990(18) 0.33925(15) 0.0297(4) Uani d 1 . .
    H H6 0.8325 0.3970 0.3298 0.036 Uiso calc 1 . .
    C C7 1.0828(3) 0.37023(19) 0.40300(15) 0.0337(4) Uani d 1 . .
    H H7 1.0922 0.2799 0.4370 0.040 Uiso calc 1 . .
    C C8 1.2233(3) 0.43392(19) 0.41678(13) 0.0276(4) Uani d 1 . .
    C C9 1.2096(3) 0.56538(19) 0.37002(14) 0.0285(4) Uani d 1 . .
    H H9 1.3048 0.6081 0.3816 0.034 Uiso calc 1 . .
    C C10 1.0544(3) 0.63514(18) 0.30554(14) 0.0258(4) Uani d 1 . .
    H H10 1.0437 0.7259 0.2731 0.031 Uiso calc 1 . .
    C C11 0.3582(3) 0.88801(16) 0.16102(13) 0.0221(3) Uani d 1 . .
    C C12 0.3619(3) 0.88196(18) 0.26294(14) 0.0285(4) Uani d 1 . .
    H H12 0.4768 0.8312 0.2994 0.034 Uiso calc 1 . .
    C C13 0.2016(3) 0.94830(18) 0.31206(14) 0.0306(4) Uani d 1 . .
    H H13 0.2081 0.9421 0.3817 0.037 Uiso calc 1 . .
    C C14 0.0295(3) 1.02465(17) 0.26082(14) 0.0259(4) Uani d 1 . .
    C C15 0.0259(3) 1.03183(16) 0.15890(14) 0.0254(4) Uani d 1 . .
    H H15 -0.0885 1.0833 0.1222 0.030 Uiso calc 1 . .
    C C16 0.1878(3) 0.96452(16) 0.10962(13) 0.0237(4) Uani d 1 . .
    H H16 0.1820 0.9709 0.0398 0.028 Uiso calc 1 . .
    C C17 -0.1436(3) 1.09614(19) 0.31842(15) 0.0314(4) Uani d 1 . .
    H H17 -0.0822 1.1473 0.3488 0.038 Uiso calc 1 . .
    C C18 -0.3049(4) 1.1923(3) 0.25140(19) 0.0543(7) Uani d 1 . .
    H H18A -0.2410 1.2535 0.1947 0.081 Uiso calc 1 . .
    H H18B -0.4025 1.2404 0.2924 0.081 Uiso calc 1 . .
    H H18C -0.3755 1.1453 0.2237 0.081 Uiso calc 1 . .
    C C19 -0.2392(4) 1.0005(3) 0.40755(19) 0.0535(6) Uani d 1 . .
    H H19A -0.2975 0.9461 0.3812 0.080 Uiso calc 1 . .
    H H19B -0.3464 1.0487 0.4447 0.080 Uiso calc 1 . .
    H H19C -0.1352 0.9450 0.4542 0.080 Uiso calc 1 . .
    C C20 0.3585(2) 0.49736(16) 0.12252(13) 0.0222(4) Uani d 1 . .
    H H20A 0.3351 0.4671 0.1982 0.027 Uiso calc 1 . .
    H H20B 0.4928 0.4484 0.1035 0.027 Uiso calc 1 . .
    C C21 0.1959(3) 0.46751(17) 0.07518(13) 0.0245(4) Uani d 1 . .
    H H21A 0.2187 0.4978 -0.0005 0.029 Uiso calc 1 . .
    H H21B 0.0612 0.5156 0.0945 0.029 Uiso calc 1 . .
    C C22 0.1971(3) 0.3223(2) 0.11055(16) 0.0347(4) Uani d 1 . .
    H H22A 0.0947 0.3061 0.0762 0.052 Uiso calc 1 . .
    H H22B 0.1660 0.2932 0.1850 0.052 Uiso calc 1 . .
    H H22C 0.3314 0.2742 0.0931 0.052 Uiso calc 1 . .
loop_
    _atom_site_aniso_label
    _atom_site_aniso_U_11
    _atom_site_aniso_U_22
    _atom_site_aniso_U_33
    _atom_site_aniso_U_12
    _atom_site_aniso_U_13
    _atom_site_aniso_U_23
    Cl1 0.0383(3) 0.0454(3) 0.0359(3) -0.0011(2) -0.0233(2) -0.0053(2)
    O1 0.0329(7) 0.0260(6) 0.0298(7) -0.0028(5) -0.0177(5) -0.0045(5)
    N1 0.0239(7) 0.0197(7) 0.0240(7) -0.0018(6) -0.0114(6) -0.0046(6)
    N2 0.0219(7) 0.0210(7) 0.0206(7) -0.0006(5) -0.0085(5) -0.0055(5)
    C1 0.0216(8) 0.0246(9) 0.0204(8) -0.0033(6) -0.0054(6) -0.0086(6)
    C2 0.0263(8) 0.0212(8) 0.0216(8) -0.0063(7) -0.0085(6) -0.0032(6)
    C3 0.0231(8) 0.0243(9) 0.0276(9) -0.0054(7) -0.0070(7) -0.0058(7)
    C4 0.0203(8) 0.0237(8) 0.0211(8) -0.0036(6) -0.0035(6) -0.0082(6)
    C5 0.0201(8) 0.0269(9) 0.0192(8) -0.0026(6) -0.0046(6) -0.0084(7)
    C6 0.0297(9) 0.0288(9) 0.0325(10) -0.0099(7) -0.0110(7) -0.0054(8)
    C7 0.0385(10) 0.0272(10) 0.0329(10) -0.0058(8) -0.0148(8) -0.0012(8)
    C8 0.0260(9) 0.0373(10) 0.0187(8) -0.0017(7) -0.0096(7) -0.0077(7)
    C9 0.0262(9) 0.0375(10) 0.0265(9) -0.0091(7) -0.0086(7) -0.0113(8)
    C10 0.0278(9) 0.0257(9) 0.0262(9) -0.0056(7) -0.0071(7) -0.0086(7)
    C11 0.0251(8) 0.0171(8) 0.0242(8) -0.0050(6) -0.0075(6) -0.0035(6)
    C12 0.0322(9) 0.0251(9) 0.0261(9) 0.0016(7) -0.0163(7) -0.0042(7)
    C13 0.0390(10) 0.0309(10) 0.0228(9) -0.0016(8) -0.0118(7) -0.0092(7)
    C14 0.0318(9) 0.0199(8) 0.0258(9) -0.0051(7) -0.0058(7) -0.0055(7)
    C15 0.0271(9) 0.0199(8) 0.0281(9) -0.0027(6) -0.0116(7) -0.0033(7)
    C16 0.0309(9) 0.0214(8) 0.0193(8) -0.0058(7) -0.0098(7) -0.0030(6)
    C17 0.0348(10) 0.0280(9) 0.0312(10) -0.0023(8) -0.0064(8) -0.0101(8)
    C18 0.0466(13) 0.0582(15) 0.0393(12) 0.0204(11) -0.0043(10) -0.0122(11)
    C19 0.0593(15) 0.0477(14) 0.0426(13) -0.0076(11) 0.0094(11) -0.0075(11)
    C20 0.0224(8) 0.0237(9) 0.0221(8) -0.0034(6) -0.0069(6) -0.0078(7)
    C21 0.0241(8) 0.0279(9) 0.0251(9) -0.0063(7) -0.0055(7) -0.0108(7)
    C22 0.0393(11) 0.0331(10) 0.0386(11) -0.0137(8) -0.0063(8) -0.0141(8)
_geom_special_details
;
 All esds (except the esd in the dihedral angle between two l.s. planes)
 are estimated using the full covariance matrix.  The cell esds are taken
 into account individually in the estimation of esds in distances, angles
 and torsion angles; correlations between esds in cell parameters are only
 used when they are defined by crystal symmetry.  An approximate (isotropic)
 treatment of cell esds is used for estimating esds involving l.s. planes.
;
loop_
    _geom_bond_atom_site_label_1
    _geom_bond_atom_site_label_2
    _geom_bond_site_symmetry_2
    _geom_bond_distance
    _geom_bond_publ_flag
    Cl1 C8 . 1.7443(17) ?
    O1 C1 . 1.228(2) ?
    N1 N2 . 1.3903(18) ?
    N1 C1 . 1.363(2) ?
    N1 C2 . 1.486(2) ?
    N2 C4 . 1.289(2) ?
    C1 C20 . 1.511(2) ?
    C2 H2 . 1.0000 ?
    C2 C3 . 1.537(2) ?
    C2 C11 . 1.515(2) ?
    C3 H3A . 0.9900 ?
    C3 H3B . 0.9900 ?
    C3 C4 . 1.512(2) ?
    C4 C5 . 1.467(2) ?
    C5 C6 . 1.397(3) ?
    C5 C10 . 1.394(2) ?
    C6 H6 . 0.9500 ?
    C6 C7 . 1.378(3) ?
    C7 H7 . 0.9500 ?
    C7 C8 . 1.388(3) ?
    C8 C9 . 1.376(3) ?
    C9 H9 . 0.9500 ?
    C9 C10 . 1.394(2) ?
    C10 H10 . 0.9500 ?
    C11 C12 . 1.392(2) ?
    C11 C16 . 1.394(2) ?
    C12 H12 . 0.9500 ?
    C12 C13 . 1.382(3) ?
    C13 H13 . 0.9500 ?
    C13 C14 . 1.402(2) ?
    C14 C15 . 1.388(2) ?
    C14 C17 . 1.527(2) ?
    C15 H15 . 0.9500 ?
    C15 C16 . 1.395(3) ?
    C16 H16 . 0.9500 ?
    C17 H17 . 1.0000 ?
    C17 C18 . 1.513(3) ?
    C17 C19 . 1.522(3) ?
    C18 H18A . 0.9800 ?
    C18 H18B . 0.9800 ?
    C18 H18C . 0.9800 ?
    C19 H19A . 0.9800 ?
    C19 H19B . 0.9800 ?
    C19 H19C . 0.9800 ?
    C20 H20A . 0.9900 ?
    C20 H20B . 0.9900 ?
    C20 C21 . 1.518(2) ?
    C21 H21A . 0.9900 ?
    C21 H21B . 0.9900 ?
    C21 C22 . 1.524(3) ?
    C22 H22A . 0.9800 ?
    C22 H22B . 0.9800 ?
    C22 H22C . 0.9800 ?
loop_
    _geom_angle_atom_site_label_1
    _geom_angle_atom_site_label_2
    _geom_angle_atom_site_label_3
    _geom_angle_site_symmetry_1
    _geom_angle_site_symmetry_3
    _geom_angle
    _geom_angle_publ_flag
    N2 N1 C2 . . 112.45(13) ?
    C1 N1 N2 . . 121.93(14) ?
    C1 N1 C2 . . 125.61(14) ?
    C4 N2 N1 . . 107.90(14) ?
    O1 C1 N1 . . 119.87(16) ?
    O1 C1 C20 . . 123.77(15) ?
    N1 C1 C20 . . 116.35(14) ?
    N1 C2 H2 . . 110.2 ?
    N1 C2 C3 . . 100.23(13) ?
    N1 C2 C11 . . 110.45(14) ?
    C3 C2 H2 . . 110.2 ?
    C11 C2 H2 . . 110.2 ?
    C11 C2 C3 . . 115.22(14) ?
    C2 C3 H3A . . 111.4 ?
    C2 C3 H3B . . 111.4 ?
    H3A C3 H3B . . 109.2 ?
    C4 C3 C2 . . 101.99(13) ?
    C4 C3 H3A . . 111.4 ?
    C4 C3 H3B . . 111.4 ?
    N2 C4 C3 . . 113.43(14) ?
    N2 C4 C5 . . 120.71(15) ?
    C5 C4 C3 . . 125.71(15) ?
    C6 C5 C4 . . 120.24(15) ?
    C10 C5 C4 . . 120.94(16) ?
    C10 C5 C6 . . 118.80(16) ?
    C5 C6 H6 . . 119.5 ?
    C7 C6 C5 . . 120.99(17) ?
    C7 C6 H6 . . 119.5 ?
    C6 C7 H7 . . 120.5 ?
    C6 C7 C8 . . 119.10(17) ?
    C8 C7 H7 . . 120.5 ?
    C7 C8 Cl1 . . 118.71(15) ?
    C9 C8 Cl1 . . 119.96(14) ?
    C9 C8 C7 . . 121.32(16) ?
    C8 C9 H9 . . 120.4 ?
    C8 C9 C10 . . 119.24(17) ?
    C10 C9 H9 . . 120.4 ?
    C5 C10 H10 . . 119.8 ?
    C9 C10 C5 . . 120.49(17) ?
    C9 C10 H10 . . 119.8 ?
    C12 C11 C2 . . 121.95(15) ?
    C12 C11 C16 . . 117.72(16) ?
    C16 C11 C2 . . 120.30(15) ?
    C11 C12 H12 . . 119.3 ?
    C13 C12 C11 . . 121.31(16) ?
    C13 C12 H12 . . 119.3 ?
    C12 C13 H13 . . 119.4 ?
    C12 C13 C14 . . 121.12(17) ?
    C14 C13 H13 . . 119.4 ?
    C13 C14 C17 . . 119.15(16) ?
    C15 C14 C13 . . 117.76(16) ?
    C15 C14 C17 . . 123.09(16) ?
    C14 C15 H15 . . 119.5 ?
    C14 C15 C16 . . 120.95(16) ?
    C16 C15 H15 . . 119.5 ?
    C11 C16 C15 . . 121.13(16) ?
    C11 C16 H16 . . 119.4 ?
    C15 C16 H16 . . 119.4 ?
    C14 C17 H17 . . 106.8 ?
    C18 C17 C14 . . 114.41(17) ?
    C18 C17 H17 . . 106.8 ?
    C18 C17 C19 . . 110.51(19) ?
    C19 C17 C14 . . 111.04(16) ?
    C19 C17 H17 . . 106.8 ?
    C17 C18 H18A . . 109.5 ?
    C17 C18 H18B . . 109.5 ?
    C17 C18 H18C . . 109.5 ?
    H18A C18 H18B . . 109.5 ?
    H18A C18 H18C . . 109.5 ?
    H18B C18 H18C . . 109.5 ?
    C17 C19 H19A . . 109.5 ?
    C17 C19 H19B . . 109.5 ?
    C17 C19 H19C . . 109.5 ?
    H19A C19 H19B . . 109.5 ?
    H19A C19 H19C . . 109.5 ?
    H19B C19 H19C . . 109.5 ?
    C1 C20 H20A . . 109.0 ?
    C1 C20 H20B . . 109.0 ?
    C1 C20 C21 . . 112.72(14) ?
    H20A C20 H20B . . 107.8 ?
    C21 C20 H20A . . 109.0 ?
    C21 C20 H20B . . 109.0 ?
    C20 C21 H21A . . 109.3 ?
    C20 C21 H21B . . 109.3 ?
    C20 C21 C22 . . 111.64(15) ?
    H21A C21 H21B . . 108.0 ?
    C22 C21 H21A . . 109.3 ?
    C22 C21 H21B . . 109.3 ?
    C21 C22 H22A . . 109.5 ?
    C21 C22 H22B . . 109.5 ?
    C21 C22 H22C . . 109.5 ?
    H22A C22 H22B . . 109.5 ?
    H22A C22 H22C . . 109.5 ?
    H22B C22 H22C . . 109.5 ?
loop_
    _geom_torsion_atom_site_label_1
    _geom_torsion_atom_site_label_2
    _geom_torsion_atom_site_label_3
    _geom_torsion_atom_site_label_4
    _geom_torsion_site_symmetry_1
    _geom_torsion_site_symmetry_2
    _geom_torsion_site_symmetry_3
    _geom_torsion_site_symmetry_4
    _geom_torsion
    _geom_torsion_publ_flag
    Cl1 C8 C9 C10 . . . . 177.00(14) ?
    O1 C1 C20 C21 . . . . -3.4(2) ?
    N1 N2 C4 C3 . . . . -3.92(19) ?
    N1 N2 C4 C5 . . . . -179.60(13) ?
    N1 C1 C20 C21 . . . . 177.93(14) ?
    N1 C2 C3 C4 . . . . -18.43(16) ?
    N1 C2 C11 C12 . . . . 84.01(19) ?
    N1 C2 C11 C16 . . . . -93.79(18) ?
    N2 N1 C1 O1 . . . . 179.87(15) ?
    N2 N1 C1 C20 . . . . -1.4(2) ?
    N2 N1 C2 C3 . . . . 18.47(17) ?
    N2 N1 C2 C11 . . . . -103.49(15) ?
    N2 C4 C5 C6 . . . . 2.4(2) ?
    N2 C4 C5 C10 . . . . -179.00(15) ?
    C1 N1 N2 C4 . . . . 171.21(15) ?
    C1 N1 C2 C3 . . . . -162.79(16) ?
    C1 N1 C2 C11 . . . . 75.2(2) ?
    C1 C20 C21 C22 . . . . 179.69(15) ?
    C2 N1 N2 C4 . . . . -10.00(19) ?
    C2 N1 C1 O1 . . . . 1.3(3) ?
    C2 N1 C1 C20 . . . . 180.00(15) ?
    C2 C3 C4 N2 . . . . 15.17(19) ?
    C2 C3 C4 C5 . . . . -169.40(15) ?
    C2 C11 C12 C13 . . . . -177.21(17) ?
    C2 C11 C16 C15 . . . . 177.37(15) ?
    C3 C2 C11 C12 . . . . -28.6(2) ?
    C3 C2 C11 C16 . . . . 153.55(15) ?
    C3 C4 C5 C6 . . . . -172.73(17) ?
    C3 C4 C5 C10 . . . . 5.9(3) ?
    C4 C5 C6 C7 . . . . 176.61(17) ?
    C4 C5 C10 C9 . . . . -176.72(15) ?
    C5 C6 C7 C8 . . . . 0.3(3) ?
    C6 C5 C10 C9 . . . . 1.9(3) ?
    C6 C7 C8 Cl1 . . . . -177.13(15) ?
    C6 C7 C8 C9 . . . . 1.5(3) ?
    C7 C8 C9 C10 . . . . -1.6(3) ?
    C8 C9 C10 C5 . . . . -0.1(3) ?
    C10 C5 C6 C7 . . . . -2.0(3) ?
    C11 C2 C3 C4 . . . . 100.09(16) ?
    C11 C12 C13 C14 . . . . -0.3(3) ?
    C12 C11 C16 C15 . . . . -0.5(2) ?
    C12 C13 C14 C15 . . . . -0.3(3) ?
    C12 C13 C14 C17 . . . . -179.98(18) ?
    C13 C14 C15 C16 . . . . 0.4(3) ?
    C13 C14 C17 C18 . . . . 170.5(2) ?
    C13 C14 C17 C19 . . . . -63.6(2) ?
    C14 C15 C16 C11 . . . . 0.0(3) ?
    C15 C14 C17 C18 . . . . -9.2(3) ?
    C15 C14 C17 C19 . . . . 116.7(2) ?
    C16 C11 C12 C13 . . . . 0.6(3) ?
    C17 C14 C15 C16 . . . . -179.92(16) ?
loop_
    _geom_hbond_atom_site_label_D
    _geom_hbond_atom_site_label_H
    _geom_hbond_atom_site_label_A
    _geom_hbond_site_symmetry_A
    _geom_hbond_distance_DH
    _geom_hbond_distance_HA
    _geom_hbond_distance_DA
    _geom_hbond_angle_DHA
    C15 H15 O1 2_575 0.95 2.57 3.437(2) 151
    C20 H20A Cg 1_455 0.99 2.67 3.5079(19) 143
_iucr_refine_instructions_details
;
TITL YBN-217 in P-1 #2
CELL 1.54184 6.814832 11.111491 13.823896 70.9348 81.4203 75.8292
ZERR 2 0.000621 0.00091 0.001499 0.0085 0.0083 0.0074
LATT 1
SFAC C H N O Cl
UNIT 44 50 4 2 2
EQIV $1 -X,2-Y,-Z
L.S. 25
PLAN  15
TEMP -100(2)
HTAB C15 O1_$1
REM reset to P-1 #2
BOND $H
MORE -1
CONF
fmap 2
acta
OMIT -1 3 0
OMIT -1 1 4
OMIT 5 0 1
REM <HKL>E:/YBN-May-2014/YBN-217-Do/olex2_YBN-217%20-%20jpj/YBN-217.hkl</HKL>
WGHT    0.078700    0.185600
FVAR       6.46792
CL1   5    1.423264    0.343376    0.492950    11.00000    0.03830    0.04542 =
         0.03590   -0.00526   -0.02326   -0.00110
O1    4    0.250992    0.723658    0.025045    11.00000    0.03295    0.02600 =
         0.02984   -0.00451   -0.01766   -0.00281
N1    3    0.498968    0.676255    0.129952    11.00000    0.02394    0.01967 =
         0.02398   -0.00457   -0.01136   -0.00183
N2    3    0.626831    0.585966    0.201871    11.00000    0.02185    0.02104 =
         0.02063   -0.00546   -0.00847   -0.00060
C1    1    0.361346    0.640808    0.088209    11.00000    0.02159    0.02456 =
         0.02045   -0.00858   -0.00537   -0.00327
C2    1    0.528390    0.811116    0.107524    11.00000    0.02628    0.02122 =
         0.02157   -0.00318   -0.00853   -0.00628
AFIX  13
H2    2    0.534587    0.855269    0.031789    11.00000   -1.20000
AFIX   0
C3    1    0.738710    0.782648    0.147683    11.00000    0.02311    0.02432 =
         0.02756   -0.00579   -0.00697   -0.00542
AFIX  23
H3A   2    0.846741    0.790157    0.090895    11.00000   -1.20000
H3B   2    0.743999    0.842002    0.186848    11.00000   -1.20000
AFIX   0
C4    1    0.757420    0.643678    0.216421    11.00000    0.02031    0.02373 =
         0.02113   -0.00818   -0.00346   -0.00357
C5    1    0.914712    0.572698    0.288334    11.00000    0.02013    0.02688 =
         0.01915   -0.00844   -0.00457   -0.00256
C6    1    0.929545    0.439897    0.339254    11.00000    0.02968    0.02880 =
         0.03253   -0.00545   -0.01098   -0.00986
AFIX  43
H6    2    0.832523    0.396984    0.329798    11.00000   -1.20000
AFIX   0
C7    1    1.082842    0.370229    0.402998    11.00000    0.03849    0.02716 =
         0.03289   -0.00125   -0.01479   -0.00579
AFIX  43
H7    2    1.092247    0.279865    0.437034    11.00000   -1.20000
AFIX   0
C8    1    1.223309    0.433916    0.416782    11.00000    0.02601    0.03728 =
         0.01873   -0.00768   -0.00964   -0.00173
C9    1    1.209551    0.565377    0.370023    11.00000    0.02616    0.03748 =
         0.02653   -0.01130   -0.00860   -0.00913
AFIX  43
H9    2    1.304753    0.608070    0.381569    11.00000   -1.20000
AFIX   0
C10   1    1.054365    0.635140    0.305545    11.00000    0.02785    0.02571 =
         0.02620   -0.00861   -0.00712   -0.00561
AFIX  43
H10   2    1.043694    0.725933    0.273082    11.00000   -1.20000
AFIX   0
C11   1    0.358186    0.888007    0.161019    11.00000    0.02506    0.01713 =
         0.02418   -0.00353   -0.00746   -0.00502
C12   1    0.361853    0.881958    0.262943    11.00000    0.03223    0.02510 =
         0.02607   -0.00419   -0.01628    0.00156
AFIX  43
H12   2    0.476847    0.831207    0.299447    11.00000   -1.20000
AFIX   0
C13   1    0.201568    0.948301    0.312062    11.00000    0.03896    0.03092 =
         0.02281   -0.00919   -0.01182   -0.00164
AFIX  43
H13   2    0.208099    0.942066    0.381749    11.00000   -1.20000
AFIX   0
C14   1    0.029477    1.024652    0.260820    11.00000    0.03180    0.01991 =
         0.02582   -0.00553   -0.00580   -0.00509
C15   1    0.025884    1.031828    0.158905    11.00000    0.02709    0.01992 =
         0.02807   -0.00334   -0.01158   -0.00267
AFIX  43
H15   2   -0.088515    1.083318    0.122205    11.00000   -1.20000
AFIX   0
C16   1    0.187844    0.964517    0.109623    11.00000    0.03088    0.02136 =
         0.01929   -0.00297   -0.00982   -0.00585
AFIX  43
H16   2    0.181956    0.970927    0.039841    11.00000   -1.20000
AFIX   0
C17   1   -0.143649    1.096142    0.318425    11.00000    0.03482    0.02796 =
         0.03122   -0.01006   -0.00643   -0.00229
AFIX  13
H17   2   -0.082172    1.147299    0.348801    11.00000   -1.20000
AFIX   0
C18   1   -0.304857    1.192293    0.251396    11.00000    0.04663    0.05822 =
         0.03931   -0.01224   -0.00427    0.02044
AFIX 137
H18A  2   -0.241006    1.253460    0.194715    11.00000   -1.50000
H18B  2   -0.402455    1.240411    0.292370    11.00000   -1.50000
H18C  2   -0.375526    1.145285    0.223687    11.00000   -1.50000
AFIX   0
C19   1   -0.239197    1.000473    0.407552    11.00000    0.05933    0.04770 =
         0.04259   -0.00745    0.00935   -0.00758
AFIX 137
H19A  2   -0.297489    0.946105    0.381172    11.00000   -1.50000
H19B  2   -0.346432    1.048658    0.444694    11.00000   -1.50000
H19C  2   -0.135198    0.945048    0.454185    11.00000   -1.50000
AFIX   0
C20   1    0.358542    0.497356    0.122517    11.00000    0.02237    0.02370 =
         0.02208   -0.00785   -0.00688   -0.00343
AFIX  23
H20A  2    0.335094    0.467077    0.198211    11.00000   -1.20000
H20B  2    0.492837    0.448406    0.103540    11.00000   -1.20000
AFIX   0
C21   1    0.195858    0.467507    0.075185    11.00000    0.02414    0.02794 =
         0.02505   -0.01078   -0.00555   -0.00631
AFIX  23
H21A  2    0.218663    0.497778   -0.000539    11.00000   -1.20000
H21B  2    0.061159    0.515635    0.094545    11.00000   -1.20000
AFIX   0
C22   1    0.197103    0.322274    0.110553    11.00000    0.03927    0.03310 =
         0.03865   -0.01415   -0.00626   -0.01367
AFIX 137
H22A  2    0.094710    0.306069    0.076240    11.00000   -1.50000
H22B  2    0.165967    0.293186    0.185026    11.00000   -1.50000
H22C  2    0.331433    0.274172    0.093136    11.00000   -1.50000
AFIX   0
HKLF 4
REM  YBN-217 in P-1 #2
REM R1 =  0.0466 for    3104 Fo > 4sig(Fo)  and  0.0540 for all    3624 data
REM    238 parameters refined using      0 restraints
END
WGHT      0.0788      0.1857
REM Highest difference peak  0.362,  deepest hole -0.289,  1-sigma level  0.061
Q1    1   1.4674  0.3463  0.4165  11.00000  0.05    0.36
Q2    1   0.4427  0.8595  0.1392  11.00000  0.05    0.32
Q3    1   0.6324  0.8050  0.1248  11.00000  0.05    0.32
Q4    1   1.3766  0.3338  0.5746  11.00000  0.05    0.27
Q5    1  -0.0470  1.0614  0.2874  11.00000  0.05    0.26
Q6    1   0.3485  0.8761  0.2197  11.00000  0.05    0.23
Q7    1   0.3672  0.8934  0.1959  11.00000  0.05    0.21
Q8    1   0.8101  0.6150  0.2645  11.00000  0.05    0.20
Q9    1   1.5136  0.2612  0.4849  11.00000  0.05    0.20
Q10   1   0.8672  0.4680  0.4436  11.00000  0.05    0.19
Q11   1   0.3075  0.9339  0.1369  11.00000  0.05    0.19
Q12   1   0.4008  0.5612  0.0171  11.00000  0.05    0.19
Q13   1   0.0963  0.9587  0.2959  11.00000  0.05    0.19
Q14   1   0.3683  0.5600  0.1038  11.00000  0.05    0.18
Q15   1   0.8373  0.7359  0.0999  11.00000  0.05    0.18
REM The information below was added by Olex2.
REM
REM R1 = 0.0466 for 3104 Fo > 4sig(Fo) and 0.0540 for all 6126 data
REM n/a parameters refined using n/a restraints
REM Highest difference peak 0.36, deepest hole -0.29
REM Mean Shift 0, Max Shift 0.000.
REM +++ Tabular Listing of Refinement Information +++
REM R1_all = 0.0540
REM R1_gt = 0.0466
REM wR_ref = 0.1337
REM GOOF = 1.026
REM Shift_max = 0.000
REM Shift_mean = 0
REM Reflections_all = 6126
REM Reflections_gt = 3104
REM Parameters = n/a
REM Hole = -0.29
REM Peak = 0.36
REM Flack = n/a
;
