# Supplementary material for: 1-{3-(4-Chloro­phen­yl)-5-[4-(propan-2-yl)phen­yl]-4,5-di­hydro-1H-pyrazol-1-yl}butan-1-one
Source: Acta Crystallogr Sect E Struct Rep Online. 2014 Jun 11;70(Pt 7):o761–2. doi: 10.1107/S1600536814013063 (PMC4120539; doi:10.1107/S1600536814013063)
Supplement: Supplementary file 2 [file e-70-0o761-Isup2.hkl]

#
# h,k,l, Fc-squared, Fo-squared, sigma(Fo-squared), status flag
#
data_I
_shelx_refln_list_code          4
_shelx_F_calc_maximum      171.89
_exptl_crystal_F_000       392.00
_reflns_d_resolution_high  0.8138

loop_
 _space_group_symop_operation_xyz
 'x, y, z'
 '-x, -y, -z'

_cell_length_a     6.8148
_cell_length_b    11.1115
_cell_length_c    13.8239
_cell_angle_alpha  70.935
_cell_angle_beta   81.420
_cell_angle_gamma  75.829

_shelx_F_squared_multiplier     1.000

loop_
 _refln_index_h
 _refln_index_k
 _refln_index_l
 _refln_F_squared_calc
 _refln_F_squared_meas
 _refln_F_squared_sigma
 _refln_observed_status
   1   0   0         11.90         14.62         1.42 o
   2   0   0        671.05        680.45        10.72 o
   3   0   0         18.79         20.08         1.70 o
   4   0   0         53.70         51.98         3.43 o
   5   0   0        317.55        353.13        11.83 o
   6   0   0         70.42         75.18         7.66 o
   7   0   0        271.97        308.40        10.09 o
   8   0   0          2.24          3.81         1.32 o
  -7   1   0         47.55         51.09         5.77 o
  -6   1   0         87.96        101.06         6.29 o
  -5   1   0        172.35        191.92        11.08 o
  -4   1   0        121.68        131.57         5.65 o
  -3   1   0        326.48        309.92         7.74 o
  -2   1   0         50.61         45.49         1.66 o
  -1   1   0        333.69        332.32         4.72 o
   0   1   0       1666.15       1643.80         7.60 o
   1   1   0        311.24        330.90        20.15 o
   2   1   0         22.79         24.89         2.00 o
   3   1   0        122.16        111.98         5.12 o
   4   1   0        867.21        966.95        18.12 o
   5   1   0        253.44        257.07        19.73 o
   6   1   0        411.11        459.66        18.51 o
   7   1   0        195.55        207.63        11.68 o
   8   1   0          2.51          1.32         0.99 o
  -7   2   0         14.12         12.72         1.94 o
  -6   2   0         21.72         23.01         2.96 o
  -5   2   0        388.74        397.98         9.77 o
  -4   2   0         64.74         61.19         5.22 o
  -3   2   0        149.76        146.58         4.89 o
  -2   2   0         86.49         92.32         2.70 o
  -1   2   0         48.35         52.61         2.28 o
   0   2   0       1236.20       1306.02         9.82 o
   1   2   0      13921.58      12085.85        56.23 o
   2   2   0        580.52        618.10        11.24 o
   3   2   0        551.09        581.57        11.65 o
   4   2   0        869.07        996.06        18.98 o
   5   2   0         90.26        118.44        10.82 o
   6   2   0        111.20        114.04         5.30 o
   7   2   0        297.61        312.03        14.09 o
   8   2   0         28.23         26.90         3.65 o
  -7   3   0          1.44          0.97         1.11 o
  -6   3   0         91.63         99.28         5.99 o
  -5   3   0        503.81        534.37        15.66 o
  -4   3   0        185.15        160.14        12.44 o
  -3   3   0         87.33         99.51         5.94 o
  -2   3   0         58.32         63.93         3.33 o
   0   3   0       2825.71       2808.05        29.66 o
   1   3   0        466.38        516.39        12.32 o
   2   3   0        672.41        665.95        18.21 o
   3   3   0         51.45         44.32         2.98 o
   4   3   0         63.15         68.24         5.25 o
   5   3   0          4.73          5.58         1.58 o
   6   3   0         65.06         65.36         4.98 o
   7   3   0         99.76        107.17         8.86 o
   8   3   0         10.13         10.84         2.44 o
  -7   4   0         27.41         23.06         3.08 o
  -6   4   0          4.46          7.03         2.57 o
  -5   4   0         57.29         60.15         6.58 o
  -4   4   0        520.65        539.34        13.37 o
  -3   4   0         71.75         64.66         7.44 o
  -2   4   0        675.70        686.14        16.39 o
  -1   4   0         47.55         39.53         2.56 o
   0   4   0        336.08        351.38         9.22 o
   1   4   0       2071.81       2104.26        23.70 o
   2   4   0        394.33        417.54        25.39 o
   3   4   0        326.50        295.62        10.87 o
   4   4   0        504.99        541.60        16.33 o
   5   4   0         40.84         51.83         5.85 o
   6   4   0         48.51         50.04         4.45 o
   7   4   0          0.16          0.74         1.46 o
   8   4   0         39.34         36.36         4.02 o
  -6   5   0          0.11          0.51         1.03 o
  -5   5   0        166.26        160.49         7.56 o
  -4   5   0        893.53        903.47        24.43 o
  -3   5   0         55.76         55.44         7.31 o
  -2   5   0          0.49          1.67         2.20 o
  -1   5   0          4.52          7.18         1.58 o
   0   5   0         56.43         69.45         4.70 o
   1   5   0        947.03        944.33        24.69 o
   2   5   0        108.63        143.32         8.87 o
   3   5   0          7.51         10.10         2.34 o
   4   5   0        181.24        191.13        10.47 o
   5   5   0        101.20        110.87         8.58 o
   6   5   0        179.96        186.54        14.81 o
   7   5   0          7.30          7.30         2.47 o
   8   5   0          4.30          3.87         1.44 o
  -6   6   0          0.48         -0.82         0.82 o
  -5   6   0        143.26        144.06         7.16 o
  -4   6   0        124.36        130.32        10.36 o
  -3   6   0         40.24         42.54         5.64 o
  -2   6   0         48.53         44.42         6.35 o
  -1   6   0        188.14        202.09         9.13 o
   0   6   0        318.70        297.94        13.38 o
   1   6   0        763.84        914.43        19.44 o
   2   6   0        736.86        789.57        19.48 o
   3   6   0        193.52        205.67        10.82 o
   4   6   0          0.27         -0.13         0.92 o
   5   6   0         49.82         50.84         4.33 o
   6   6   0         40.67         40.36         5.41 o
   7   6   0         84.89         85.13         7.57 o
  -5   7   0          5.08          7.16         1.53 o
  -4   7   0          0.28         -0.02         1.20 o
  -3   7   0         73.60         68.40         5.29 o
  -2   7   0        125.40        126.13         5.55 o
  -1   7   0        518.48        509.85        21.18 o
   0   7   0         66.08         58.58         7.78 o
   1   7   0          2.00          7.43         2.13 o
   2   7   0          0.36          0.77         1.22 o
   3   7   0         67.29         82.25         7.35 o
   4   7   0        103.74         91.36         8.59 o
   5   7   0         16.54         14.18         3.71 o
   6   7   0          5.69          4.40         2.26 o
   7   7   0         87.74         82.62         7.05 o
  -5   8   0         43.98         49.84         3.08 o
  -4   8   0         51.90         54.49         4.15 o
  -3   8   0        622.18        612.67        15.42 o
  -2   8   0          0.34          0.40         1.08 o
  -1   8   0        114.69        110.28         5.23 o
   0   8   0         15.99         10.20         1.88 o
   1   8   0        161.01        149.38        22.55 o
   2   8   0          7.82          9.12         2.56 o
   3   8   0         31.11         22.43         4.11 o
   4   8   0        887.43        877.29        27.19 o
   5   8   0        147.13        151.60        11.38 o
   6   8   0         25.85         27.06         4.48 o
   7   8   0          1.42          0.44         0.94 o
  -4   9   0          2.32          1.80         1.22 o
  -3   9   0         10.21          9.10         2.74 o
  -2   9   0         33.41         34.88         3.12 o
  -1   9   0         49.83         54.77         3.81 o
   0   9   0        278.13        235.10         9.52 o
   1   9   0         38.30         37.19         5.53 o
   2   9   0          2.35         -0.14         1.38 o
   3   9   0         10.33          8.57         2.77 o
   4   9   0          0.10          3.94         2.06 o
   5   9   0         11.07         12.71         3.68 o
   6   9   0          3.59          5.23         1.40 o
  -3  10   0         28.63         27.94         3.72 o
  -2  10   0          9.71         11.69         2.38 o
  -1  10   0          0.38          0.02         1.01 o
   0  10   0         41.61         36.72         2.99 o
   1  10   0         84.22         53.23         5.98 o
   2  10   0          4.68          8.50         2.72 o
   3  10   0          9.89          6.75         2.51 o
   4  10   0         61.98         51.98         6.68 o
   5  10   0        198.32        216.88        12.27 o
   6  10   0         30.10         32.14         2.74 o
  -2  11   0         47.25         53.34         4.57 o
  -1  11   0          5.60         13.07         6.38 o
   0  11   0          9.52         30.02         5.36 o
   1  11   0         76.00         58.04         5.98 o
   2  11   0         85.90         63.83         6.19 o
   3  11   0          9.28          5.90         2.84 o
   4  11   0          9.92          5.45         3.45 o
   5  11   0         61.94         58.42         5.71 o
   0  12   0          4.16         11.29         3.16 o
   1  12   0          4.32         27.27         4.18 o
   2  12   0          9.23         15.50         2.94 o
   3  12   0         41.81         46.89         4.49 o
   4  12   0          1.98          1.22         0.75 o
  -3 -12   1         20.92         24.70         3.09 o
  -2 -12   1          3.79          4.20         1.92 o
  -1 -12   1         49.98         81.71         5.97 o
   0 -12   1         31.28         53.43         4.53 o
  -5 -11   1          4.79          6.15         1.92 o
  -4 -11   1        167.40        182.50        11.04 o
  -3 -11   1          0.14          0.55         3.02 o
  -2 -11   1          5.09          2.46         1.95 o
  -1 -11   1          2.60          3.43         1.53 o
   0 -11   1          4.08         20.86         4.44 o
   1 -11   1         67.20        101.37         7.04 o
   2 -11   1          3.13          6.85         1.65 o
  -6 -10   1         27.69         27.10         2.78 o
  -5 -10   1          1.29          1.57         1.74 o
  -4 -10   1         21.68         16.18         3.82 o
  -3 -10   1         46.10         43.34         5.90 o
  -2 -10   1         19.48         15.16         3.49 o
  -1 -10   1         26.04         14.98         2.98 o
   0 -10   1         24.48         19.73         2.67 o
   1 -10   1         40.03         45.78         3.26 o
   2 -10   1        191.32        208.72         7.52 o
   3 -10   1          2.72          2.51         1.15 o
  -6  -9   1         65.99         72.48         4.57 o
  -5  -9   1        130.65        130.73         9.96 o
  -4  -9   1         39.21         45.79         6.15 o
  -3  -9   1         74.49         68.05         7.54 o
  -2  -9   1          1.01         -1.59         1.75 o
  -1  -9   1         31.81         28.26         4.95 o
   0  -9   1         68.76         54.36         4.57 o
   1  -9   1          1.56          2.69         1.00 o
   2  -9   1        532.86        540.37        11.06 o
   3  -9   1         22.41         18.39         3.51 o
   4  -9   1         49.93         61.69         5.19 o
  -7  -8   1          0.47         -0.53         0.76 o
  -6  -8   1          0.02         -1.09         1.74 o
  -5  -8   1          1.89          3.68         2.09 o
  -4  -8   1        411.80        440.95        19.30 o
  -3  -8   1        317.96        298.38        15.29 o
  -2  -8   1         36.01         33.97         3.72 o
  -1  -8   1         92.63         76.78         7.69 o
   0  -8   1          5.57          4.19         1.06 o
   1  -8   1         39.91         34.13         2.47 o
   2  -8   1         57.31         60.91         3.98 o
   3  -8   1        188.72        182.06         8.18 o
   4  -8   1         98.92        111.11         5.68 o
   5  -8   1         37.11         41.09         3.84 o
  -7  -7   1          7.42          7.01         2.16 o
  -6  -7   1        160.98        172.84         7.76 o
  -5  -7   1         97.65        103.11         6.45 o
  -4  -7   1        313.26        316.19        15.86 o
  -3  -7   1         81.06         73.03         7.36 o
  -2  -7   1          7.85          8.12         2.36 o
  -1  -7   1         19.96         15.35         4.30 o
   0  -7   1        137.66        143.03         9.13 o
   1  -7   1          0.69         -2.67         2.67 o
   2  -7   1        210.50        206.78         7.11 o
   3  -7   1        643.51        621.30        12.59 o
   4  -7   1          8.48          7.35         1.85 o
   5  -7   1         13.30         15.57         2.08 o
  -7  -6   1         25.74         25.74         3.65 o
  -6  -6   1        455.53        508.97        18.82 o
  -5  -6   1        208.81        223.32         9.20 o
  -4  -6   1          0.32          1.01         1.28 o
  -3  -6   1       1222.05       1233.08       103.72 o
  -2  -6   1        288.87        340.25        13.18 o
  -1  -6   1        206.54        216.76         8.12 o
   0  -6   1          9.20          5.13         1.70 o
   1  -6   1          3.50          2.66         1.22 o
   2  -6   1          0.84          1.26         0.83 o
   3  -6   1        309.45        300.02        11.64 o
   4  -6   1          0.29          1.02         1.05 o
   5  -6   1          4.16          4.09         1.44 o
   6  -6   1         59.66         68.85         5.49 o
  -7  -5   1        104.91         96.39         5.56 o
  -6  -5   1          0.62          0.36         1.17 o
  -5  -5   1          1.34          2.85         1.63 o
  -4  -5   1         20.10         15.57         3.12 o
  -3  -5   1         88.56         96.13         6.96 o
  -2  -5   1       4491.94       5002.59       212.11 o
  -1  -5   1       1391.90       1546.97        19.70 o
   0  -5   1         20.03         20.98         2.10 o
   1  -5   1        454.49        478.29        12.74 o
   2  -5   1        105.61        122.24         7.01 o
   3  -5   1        755.74        668.04        25.03 o
   4  -5   1          2.80          2.66         1.34 o
   5  -5   1          7.50          4.94         1.47 o
   6  -5   1         32.48         30.60         4.34 o
  -8  -4   1          0.07          0.69         0.96 o
  -7  -4   1         81.55         78.82         5.43 o
  -6  -4   1         89.40         90.09         5.94 o
  -5  -4   1        182.39        171.22        10.85 o
  -4  -4   1        331.84        396.67        14.49 o
  -3  -4   1         38.34         32.73         3.81 o
  -2  -4   1         72.80         88.13         5.58 o
  -1  -4   1       1331.91       1597.77        27.55 o
   0  -4   1       1172.74       1312.63        57.60 o
   1  -4   1         99.65         94.99         3.90 o
   2  -4   1        240.37        237.04        12.24 o
   3  -4   1         79.95         72.42         7.80 o
   4  -4   1        104.24        115.96         8.54 o
   5  -4   1          0.06         -1.12         1.12 o
   6  -4   1         71.81         62.63         6.74 o
   7  -4   1         47.23         48.81         4.24 o
  -8  -3   1         40.01         43.43         4.40 o
  -7  -3   1         83.94         92.77         7.83 o
  -6  -3   1         39.41         41.99         4.17 o
  -5  -3   1         17.78         13.11         2.95 o
  -4  -3   1        672.79        751.61        26.37 o
  -3  -3   1        100.78         90.77         5.81 o
  -2  -3   1        279.08        308.24         9.38 o
  -1  -3   1       2413.38       2465.07        22.95 o
   0  -3   1       2012.81       2027.36        19.70 o
   1  -3   1       1042.87       1122.20        15.03 o
   2  -3   1         79.09         85.19         3.38 o
   3  -3   1        803.29        904.36        18.15 o
   4  -3   1        184.89        174.44         9.51 o
   5  -3   1        296.44        289.40         8.42 o
   6  -3   1        129.28        129.97         6.85 o
   7  -3   1         18.82         21.03         3.22 o
  -8  -2   1          4.23          6.71         2.05 o
  -7  -2   1        183.53        206.13        11.45 o
  -6  -2   1        212.39        214.07         7.24 o
  -5  -2   1          5.29          3.58         1.56 o
  -4  -2   1        148.46        186.52        18.09 o
  -3  -2   1        309.51        338.14         9.21 o
  -2  -2   1       2397.21       2220.02       126.82 o
  -1  -2   1        410.12        427.21        14.88 o
   0  -2   1         70.19         79.27         3.24 o
   1  -2   1         17.12         17.95         1.05 o
   2  -2   1        328.64        352.59         5.95 o
   3  -2   1       2169.67       2318.90        35.76 o
   4  -2   1        416.61        407.84        23.33 o
   5  -2   1        122.19        118.40         5.33 o
   6  -2   1         57.39         59.49         4.82 o
   7  -2   1         21.99         23.63         4.18 o
  -8  -1   1         78.04         93.13         6.04 o
  -7  -1   1         26.45         28.28         4.25 o
  -6  -1   1          0.34          0.01         1.17 o
  -5  -1   1         69.38         66.39         4.06 o
  -4  -1   1         10.75          5.86         1.51 o
  -3  -1   1        530.34        535.80        11.38 o
  -2  -1   1         17.00         12.87         1.63 o
  -1  -1   1       2019.99       2158.82        15.31 o
   0  -1   1        658.16        684.56         7.84 o
   1  -1   1        795.19        770.92         9.08 o
   2  -1   1       1956.06       1966.44        13.14 o
   3  -1   1        942.78        969.30        16.50 o
   4  -1   1         49.15         62.16         4.06 o
   5  -1   1         18.18         23.46         2.93 o
   6  -1   1        210.69        217.08         7.47 o
   7  -1   1        300.35        332.27        14.45 o
  -7   0   1          3.18          1.89         1.14 o
  -6   0   1       1270.97       1272.48        31.77 o
  -5   0   1         78.55         83.48         4.35 o
  -4   0   1         30.26         37.45         3.67 o
  -3   0   1         40.77         43.92         2.66 o
  -2   0   1        309.16        307.65         8.91 o
  -1   0   1         22.96         21.71         1.08 o
   0   0   1        277.29        249.47         4.28 o
   1   0   1        982.55       1105.07        19.53 o
   2   0   1        638.67        750.44        31.99 o
   3   0   1          5.00          3.54         0.67 o
   4   0   1        318.23        325.93        10.99 o
   6   0   1          2.72         -0.04         1.96 o
   7   0   1        388.33        438.34        17.40 o
   8   0   1        125.54        141.93         7.30 o
  -7   1   1          0.66          0.71         1.08 o
  -6   1   1          6.81          8.06         1.93 o
  -5   1   1          0.83          1.84         0.93 o
  -4   1   1        301.40        301.60        10.93 o
  -3   1   1          1.28          2.01         0.77 o
  -2   1   1       2013.30       2043.94        12.57 o
  -1   1   1        994.44       1131.13         8.16 o
   0   1   1       2321.21       2308.20        12.97 o
   1   1   1         10.87          9.57         0.88 o
   2   1   1         15.72         18.74         3.28 o
   3   1   1          0.85          0.68         0.65 o
   4   1   1         19.85         23.75         4.19 o
   5   1   1         48.91         42.83         3.69 o
   6   1   1        334.72        361.64        11.40 o
   7   1   1         95.69        111.73         9.04 o
   8   1   1          1.79          3.00         1.35 o
  -7   2   1         17.85         16.72         2.10 o
  -6   2   1         15.90         15.22         2.01 o
  -5   2   1        554.65        549.64        14.13 o
  -4   2   1        981.63        943.30        36.63 o
  -3   2   1         62.97         64.64         3.51 o
  -2   2   1        132.31        138.94         4.22 o
  -1   2   1        644.37        618.07         8.58 o
   0   2   1       1592.55       1698.24        15.17 o
   1   2   1       3319.28       3562.88        33.17 o
   2   2   1       1923.41       2102.96        23.95 o
   3   2   1         19.84         13.52         1.49 o
   4   2   1         72.54         91.90         5.66 o
   5   2   1          2.11          1.00         1.34 o
   6   2   1         62.83         66.23         4.94 o
   7   2   1          1.29          4.43         1.39 o
   8   2   1        118.14        141.95         8.24 o
  -7   3   1         32.55         30.89         3.95 o
  -6   3   1        104.00        110.45         5.03 o
  -5   3   1         80.05         86.04         4.59 o
  -4   3   1          9.07          9.59         3.29 o
  -3   3   1         91.79        100.84         4.72 o
  -2   3   1          2.55          1.19         1.25 o
  -1   3   1        317.82        334.27         5.47 o
   0   3   1         48.30         44.56         4.36 o
   1   3   1        154.96        159.11        16.72 o
   2   3   1       4228.86       4757.82        82.65 o
   3   3   1         19.15         13.19         1.65 o
   4   3   1        158.78        200.12         8.91 o
   5   3   1         95.29         96.21         9.91 o
   6   3   1         93.32         96.67         6.05 o
   7   3   1        557.46        581.25        19.92 o
   8   3   1          0.40          4.45         2.78 o
  -7   4   1          5.95          7.62         1.82 o
  -6   4   1          4.58          6.58         2.34 o
  -5   4   1          5.61          8.06         1.84 o
  -4   4   1         62.64         69.91         4.85 o
  -3   4   1        332.61        334.98        28.36 o
  -2   4   1        267.44        318.38        10.35 o
  -1   4   1        493.72        469.38        10.79 o
   0   4   1       1242.98       1316.27        17.70 o
   1   4   1        228.89        231.98         6.92 o
   2   4   1       1689.02       1930.24        40.43 o
   3   4   1         38.58         35.57         3.84 o
   4   4   1          4.70          7.68         1.81 o
   5   4   1        100.45         91.07         6.10 o
   6   4   1         88.36         86.97         5.84 o
   7   4   1          2.56          1.76         2.07 o
   8   4   1         72.17         73.52        12.89 o
  -6   5   1          1.70          1.22         0.83 o
  -5   5   1         28.01         30.39         4.71 o
  -4   5   1        313.34        308.97        10.43 o
  -3   5   1        122.94        101.17        10.02 o
  -2   5   1          7.07          7.33         1.78 o
  -1   5   1        351.18        368.89        10.70 o
   0   5   1       1012.61       1170.05        18.89 o
   1   5   1        158.64        183.57        10.51 o
   2   5   1         86.02        125.08         6.88 o
   3   5   1       1357.71       1432.81        59.29 o
   4   5   1         17.03         21.09         3.47 o
   5   5   1         11.19         11.58         2.76 o
   6   5   1          1.08          1.15         1.01 o
   7   5   1         45.76         46.68         5.92 o
   8   5   1        132.83        123.61        17.30 o
  -6   6   1         44.61         49.00         3.27 o
  -5   6   1          1.38          1.38         0.75 o
  -4   6   1        270.39        282.42        13.68 o
  -3   6   1        171.36        161.09        11.13 o
  -2   6   1        158.63        153.80        10.91 o
  -1   6   1        216.02        219.06         9.28 o
   0   6   1        122.69        166.64        10.94 o
   1   6   1        128.79        136.94        10.25 o
   2   6   1        432.38        399.61        13.62 o
   3   6   1       1070.11       1286.16        53.72 o
   4   6   1         41.60         40.62         5.09 o
   5   6   1         16.92         18.72         2.71 o
   6   6   1         57.03         65.89         4.96 o
   7   6   1        112.68        122.16         9.11 o
   8   6   1         15.77         12.38         2.21 o
  -5   7   1          0.72          1.73         1.01 o
  -4   7   1          0.36          0.96         1.86 o
  -3   7   1       1436.08       1311.38        32.07 o
  -2   7   1        167.74        154.70         7.44 o
  -1   7   1         13.48          8.15         2.71 o
   0   7   1         75.61         89.26         8.82 o
   1   7   1        261.21        291.92        16.81 o
   2   7   1         11.56         11.33         2.64 o
   3   7   1          0.17          4.01         2.01 o
   4   7   1         33.28         38.35         5.55 o
   5   7   1         97.07        109.93         9.61 o
   6   7   1         17.65         18.28         2.79 o
   7   7   1         80.72         84.51         7.25 o
  -5   8   1          4.84          5.72         1.48 o
  -4   8   1          0.37          0.35         0.85 o
  -3   8   1        765.90        724.75        13.44 o
  -2   8   1       1184.68       1117.44        16.95 o
  -1   8   1          3.73          2.50         0.94 o
   0   8   1          0.11         -0.46         1.04 o
   1   8   1          3.28          6.50         2.96 o
   2   8   1         82.52         87.61         7.68 o
   3   8   1       1848.06       1723.42        35.86 o
   4   8   1        947.61        997.97        28.49 o
   5   8   1         89.94         79.35         8.37 o
   6   8   1          2.47          2.76         1.31 o
   7   8   1         10.71          8.52         2.31 o
  -4   9   1          0.96         -0.32         1.16 o
  -3   9   1         52.66         55.25         4.42 o
  -2   9   1        153.53        157.34         6.34 o
  -1   9   1         24.59         27.48         2.81 o
   0   9   1        201.82        180.60         8.92 o
   1   9   1        214.93        191.45         7.70 o
   2   9   1         37.84         35.56         3.68 o
   3   9   1         12.31         12.97         3.29 o
   4   9   1          8.03          7.11         2.86 o
   5   9   1          0.02          0.55         1.63 o
   6   9   1          3.48          3.36         1.26 o
   7   9   1         16.79         19.82         3.02 o
  -3  10   1          9.99         11.88         2.62 o
  -2  10   1          3.71          3.32         1.21 o
  -1  10   1        310.36        320.05        12.85 o
   0  10   1        202.33        192.52         8.42 o
   1  10   1        150.37        136.12         7.06 o
   2  10   1          2.85         -0.47         3.03 o
   3  10   1          0.13          1.61         1.49 o
   4  10   1        429.74        445.84        18.62 o
   5  10   1          8.44          8.91         3.22 o
   6  10   1         21.76         28.68         2.76 o
  -2  11   1        127.97        139.89         5.55 o
  -1  11   1         83.39         97.03        16.02 o
   0  11   1         76.73         93.92        16.36 o
   1  11   1         56.58         52.27         4.19 o
   2  11   1          5.77          3.63         1.81 o
   3  11   1         37.40         35.79         4.72 o
   4  11   1          8.69          3.85         2.32 o
   5  11   1         26.48         27.38         4.19 o
  -1  12   1        211.76        219.79         8.44 o
   0  12   1         16.77         22.32        10.01 o
   1  12   1        104.06        134.85         8.40 o
   2  12   1          9.56         13.87         3.24 o
   3  12   1         24.50         28.52         3.61 o
   4  12   1         33.50         33.44         2.59 o
   1  13   1         27.95         39.68         3.78 o
   2  13   1          5.54         14.43         2.41 o
  -3 -12   2          2.69          2.90         1.05 o
  -2 -12   2        117.63        131.84         6.78 o
  -1 -12   2          1.14         11.73         2.35 o
  -4 -11   2          4.79          5.71         1.14 o
  -3 -11   2          4.79          2.03         2.92 o
  -2 -11   2          0.82         -2.83         2.83 o
  -1 -11   2          4.72          0.81         1.58 o
   0 -11   2         11.19         36.18         4.65 o
   1 -11   2         13.77         33.52         3.85 o
  -5 -10   2         12.06         14.85         3.16 o
  -4 -10   2         94.51        111.92         8.89 o
  -3 -10   2          1.21          0.09         1.33 o
  -2 -10   2         49.10         38.42         5.20 o
  -1 -10   2        216.79        192.26        11.32 o
   0 -10   2         87.70         83.38         5.30 o
   1 -10   2        121.15        120.49         4.96 o
   2 -10   2         54.01         60.60         5.68 o
   3 -10   2          3.33          5.35         1.59 o
  -6  -9   2          3.43          1.33         0.80 o
  -5  -9   2         14.52         21.70         4.35 o
  -4  -9   2         57.47         50.54         6.48 o
  -3  -9   2         35.63         25.08         4.56 o
  -2  -9   2        344.90        342.66        15.94 o
  -1  -9   2         68.62         50.89         6.61 o
   0  -9   2          7.03          4.53         2.83 o
   1  -9   2         51.26         52.02         3.60 o
   2  -9   2          5.26          5.22         1.47 o
   3  -9   2          1.27          1.02         1.27 o
   4  -9   2          0.27          0.16         0.82 o
  -6  -8   2          5.65          2.91         1.58 o
  -5  -8   2         80.61         82.26         8.20 o
  -4  -8   2         99.67         95.12         9.14 o
  -3  -8   2         79.28         66.32         7.49 o
  -2  -8   2        163.00        153.98        13.37 o
  -1  -8   2        387.64        324.02        16.32 o
   0  -8   2         44.90         44.27         4.59 o
   1  -8   2        340.63        314.51         8.94 o
   2  -8   2        344.40        354.63         7.93 o
   3  -8   2         23.74         21.51         4.07 o
   4  -8   2         94.61         98.55         5.05 o
  -7  -7   2          0.12          2.23         1.37 o
  -6  -7   2          5.90          6.58         1.47 o
  -5  -7   2        207.08        218.92        10.62 o
  -4  -7   2        503.65        478.02        19.83 o
  -3  -7   2         13.93         15.29         3.46 o
  -2  -7   2        137.13        143.01        10.80 o
  -1  -7   2        209.54        222.91        16.89 o
   0  -7   2          1.77         -2.10         2.10 o
   1  -7   2        389.16        374.03         9.36 o
   2  -7   2       1586.67       1510.20        24.95 o
   3  -7   2          0.37         -0.81         0.81 o
   4  -7   2         17.86         16.45         2.44 o
   5  -7   2         17.84         15.88         2.13 o
  -7  -6   2          5.09          5.36         1.40 o
  -6  -6   2        151.77        148.69        10.19 o
  -5  -6   2         37.18         42.41         4.07 o
  -4  -6   2        324.86        315.48        15.55 o
  -3  -6   2         42.95         51.13         5.63 o
  -2  -6   2        183.72        193.97        10.17 o
  -1  -6   2         55.44         70.04         4.77 o
   0  -6   2        126.12        124.52         7.90 o
   1  -6   2        453.55        465.81        23.04 o
   2  -6   2        395.96        384.24        16.65 o
   3  -6   2        147.53        149.72         6.18 o
   4  -6   2         96.60         93.44         6.07 o
   5  -6   2        180.06        178.35        12.62 o
   6  -6   2        290.46        333.83        11.31 o
  -7  -5   2         14.75         15.04         2.23 o
  -6  -5   2         33.63         24.69         4.58 o
  -5  -5   2         61.18         56.08         4.57 o
  -4  -5   2          4.56          3.92         2.49 o
  -3  -5   2        181.51        175.69        19.70 o
  -2  -5   2          5.12          4.86         1.73 o
  -1  -5   2        600.56        808.06        14.52 o
   0  -5   2         12.90         12.90         2.34 o
   1  -5   2          0.47         -0.49         0.85 o
   2  -5   2        237.86        241.46        10.21 o
   3  -5   2        726.72        711.01        11.15 o
   4  -5   2         43.87         37.45         3.96 o
   5  -5   2         94.91         91.09         9.39 o
   6  -5   2        135.98        122.68         8.26 o
  -7  -4   2          2.21          2.05         0.86 o
  -6  -4   2          9.05          7.48         2.79 o
  -5  -4   2         75.09         74.17         7.35 o
  -4  -4   2        155.43        179.44        14.05 o
  -3  -4   2        180.06        179.35         9.12 o
  -2  -4   2         81.67         99.42         9.27 o
  -1  -4   2        871.51        966.85        14.19 o
   0  -4   2        273.38        316.74         7.46 o
   1  -4   2         15.19         14.23         1.66 o
   2  -4   2       1197.74       1206.72        27.46 o
   3  -4   2        649.01        638.89        22.90 o
   4  -4   2         26.96         32.15         2.73 o
   5  -4   2         97.60        100.56         6.23 o
   6  -4   2         51.56         45.36         5.50 o
  -8  -3   2          6.22          7.55         1.82 o
  -7  -3   2         80.12         85.98         7.66 o
  -6  -3   2         97.57         90.29         6.10 o
  -5  -3   2          0.98          1.79         1.05 o
  -4  -3   2          2.07          1.02         1.36 o
  -3  -3   2        116.59        117.98         6.91 o
  -2  -3   2        102.24        114.29         6.00 o
  -1  -3   2       1554.29       1680.62        37.90 o
   0  -3   2        625.63        605.58         8.90 o
   1  -3   2        797.55        875.87        12.37 o
   2  -3   2          4.24          5.20         1.22 o
   3  -3   2         33.01         25.51         2.52 o
   4  -3   2          8.68         14.17         3.78 o
   5  -3   2          0.63          1.76         1.26 o
   6  -3   2         45.60         48.60         6.07 o
   7  -3   2         29.42         23.70         3.39 o
  -8  -2   2         80.38         84.10         5.65 o
  -7  -2   2          5.05          5.32         2.01 o
  -6  -2   2          4.12          5.19         1.50 o
  -5  -2   2        134.86        133.93         6.79 o
  -4  -2   2          3.24          2.18         2.12 o
  -3  -2   2        615.65        689.90        39.18 o
  -2  -2   2         17.29         15.85         2.18 o
  -1  -2   2        147.77        154.71         6.47 o
   0  -2   2        579.47        673.80         7.91 o
   1  -2   2        133.15        144.51         3.70 o
   2  -2   2        178.15        206.26         5.70 o
   3  -2   2        491.86        535.37        13.59 o
   4  -2   2         91.51         74.77         5.78 o
   5  -2   2        610.20        638.37        22.31 o
   6  -2   2         22.09         20.26         2.77 o
   7  -2   2        104.16        110.74         7.68 o
  -7  -1   2         66.16         66.06         6.46 o
  -6  -1   2          4.89          2.53         1.39 o
  -5  -1   2          1.00          0.61         1.56 o
  -4  -1   2          1.43         -0.53         1.26 o
  -3  -1   2       1217.03       1312.01        21.20 o
  -2  -1   2        162.50        167.19         8.88 o
  -1  -1   2       1697.41       1832.45         9.90 o
   0  -1   2       6682.52       6755.26        30.57 o
   1  -1   2       1209.37       1172.61         8.64 o
   2  -1   2        900.80        884.85        12.09 o
   3  -1   2       1499.89       1499.73        23.93 o
   4  -1   2         94.88         85.97         4.80 o
   5  -1   2         47.83         49.77         4.22 o
   6  -1   2         41.24         46.58         4.36 o
   7  -1   2         14.19         15.48         2.24 o
  -7   0   2        122.26        133.81         6.51 o
  -6   0   2          3.69          1.72         1.45 o
  -5   0   2         40.84         47.20         3.31 o
  -4   0   2         73.39         84.85         5.73 o
  -3   0   2        295.91        313.09         7.46 o
  -2   0   2          5.52         12.16         1.06 o
  -1   0   2        318.24        314.07         8.27 o
   0   0   2        680.13        760.97         9.17 o
   1   0   2       3915.00       3538.66        22.85 o
   2   0   2         50.76         57.35         2.02 o
   3   0   2       1333.09       1470.62        30.48 o
   4   0   2          0.24          0.57         0.63 o
   5   0   2        712.40        685.23        16.23 o
   6   0   2        310.15        305.64        10.79 o
   7   0   2         28.01         32.86         4.92 o
  -7   1   2          6.12          6.65         1.58 o
  -6   1   2         13.63         11.72         2.25 o
  -5   1   2        198.64        211.16         7.04 o
  -4   1   2         78.21         81.05         5.64 o
  -3   1   2        279.60        279.10         7.12 o
  -2   1   2          1.34          2.66         0.70 o
  -1   1   2         91.37         86.52         2.48 o
   0   1   2        131.20        135.97         5.30 o
   1   1   2       2534.77       2403.57        21.87 o
   2   1   2        174.70        202.06         3.88 o
   3   1   2        848.93       1052.52        15.01 o
   4   1   2        277.60        289.69        22.38 o
   5   1   2        658.86        657.59        14.65 o
   6   1   2         21.56         20.75         2.79 o
   7   1   2        165.25        199.35        12.11 o
   8   1   2         17.57         22.46         3.26 o
  -7   2   2          0.21         -1.47         1.47 o
  -6   2   2         61.96         64.72         3.98 o
  -5   2   2        151.37        153.39         7.63 o
  -4   2   2        319.26        305.79        11.72 o
  -3   2   2        350.86        356.17        24.08 o
  -2   2   2       1138.24       1249.70        35.41 o
  -1   2   2       2011.13       2080.10        23.97 o
   0   2   2        847.61        934.26        11.37 o
   1   2   2       1746.73       1717.84        12.83 o
   2   2   2       1006.39        978.19        11.07 o
   3   2   2        112.15        148.78         5.65 o
   4   2   2        318.20        365.26        16.30 o
   5   2   2        160.46        158.98         8.81 o
   6   2   2         63.94         65.98         4.92 o
   7   2   2          9.58         13.12         2.16 o
   8   2   2          0.67          1.06         1.02 o
  -7   3   2         18.83         15.94         2.75 o
  -6   3   2         31.48         28.82         3.30 o
  -5   3   2         54.73         48.19         4.31 o
  -4   3   2       1903.48       1588.32        39.59 o
  -3   3   2        141.60        127.06        14.46 o
  -2   3   2          7.87          3.85         1.07 o
  -1   3   2        106.30         97.39         6.05 o
   0   3   2       1162.24       1182.59        16.85 o
   1   3   2       5430.64       5037.89       199.07 o
   2   3   2         70.87         78.43         3.99 o
   3   3   2       1645.52       1981.59        26.22 o
   4   3   2        191.53        231.44         9.51 o
   5   3   2         21.35         20.11         4.92 o
   6   3   2         54.43         61.45         6.85 o
   7   3   2          4.01          7.64         2.69 o
   8   3   2          3.47          3.79         1.01 o
  -7   4   2         94.82         94.68         5.90 o
  -6   4   2         84.35         80.96         7.32 o
  -5   4   2          0.42         -0.63         0.98 o
  -4   4   2         81.40         73.23         4.13 o
  -3   4   2        185.93        172.04        19.15 o
  -2   4   2        641.25        622.61        26.04 o
  -1   4   2        108.16        104.10         7.79 o
   0   4   2         44.57         55.87         2.75 o
   1   4   2        476.93        533.92         8.68 o
   2   4   2        654.18        702.36        33.52 o
   3   4   2       1444.54       1765.09        43.94 o
   4   4   2         18.30         12.85         3.40 o
   5   4   2        111.65        114.42         8.81 o
   6   4   2          7.46          6.94         1.74 o
   7   4   2         69.11         66.48         7.01 o
   8   4   2         33.04         30.56         2.62 o
  -6   5   2          0.20          0.20         0.72 o
  -5   5   2         15.11         16.22         3.50 o
  -4   5   2         16.49         18.21         2.58 o
  -3   5   2        683.92        590.96        66.50 o
  -2   5   2        162.92        149.84         7.86 o
  -1   5   2        753.30        795.63        16.02 o
   0   5   2       1321.30       1374.73        20.48 o
   1   5   2       1795.55       1902.38        22.28 o
   2   5   2       1118.40       1163.81        25.41 o
   3   5   2        544.37        603.59        22.67 o
   4   5   2        161.48        160.67        13.57 o
   5   5   2         26.21         30.80         3.28 o
   6   5   2         11.46         11.67         2.21 o
   7   5   2          6.65          3.72         1.98 o
   8   5   2          0.17         -0.46         0.88 o
  -6   6   2          4.75          4.99         1.17 o
  -5   6   2         64.67         63.64         4.81 o
  -4   6   2        363.26        350.86        30.06 o
  -3   6   2        314.52        285.58        26.80 o
  -2   6   2         18.97         14.40         2.66 o
  -1   6   2         30.49         35.79         3.80 o
   0   6   2        917.13        947.57        22.67 o
   1   6   2       1338.07       1363.92        32.12 o
   2   6   2          2.57          1.50         1.25 o
   3   6   2          5.09          9.83         2.54 o
   4   6   2         98.43        113.95         9.79 o
   5   6   2         52.15         53.39         6.41 o
   6   6   2         93.64         96.70         5.98 o
   7   6   2          1.22          2.69         2.13 o
   8   6   2          9.49          9.04         2.14 o
  -5   7   2         17.96         15.82         3.88 o
  -4   7   2        235.94        246.86        12.36 o
  -3   7   2        120.21         97.79         8.93 o
  -2   7   2         16.62         16.90         3.31 o
  -1   7   2         64.27         47.44         7.23 o
   0   7   2        230.87        220.64        14.05 o
   1   7   2         80.89         84.58         8.86 o
   2   7   2        255.98        247.42        15.97 o
   3   7   2        129.90        136.30         9.21 o
   4   7   2        851.58        883.89        25.81 o
   5   7   2       1191.10       1292.47        32.57 o
   6   7   2         79.97         89.82         6.00 o
   7   7   2         14.17         11.39         2.95 o
  -5   8   2         37.46         38.29         3.24 o
  -4   8   2         23.36         20.23         2.79 o
  -3   8   2        400.44        390.58        12.43 o
  -2   8   2        147.19        140.05         7.45 o
  -1   8   2          3.91          3.67         4.90 o
   0   8   2         28.38         30.15         3.41 o
   1   8   2         94.74         98.84        10.58 o
   2   8   2          0.85          3.84         1.76 o
   3   8   2        218.99        213.10        12.47 o
   4   8   2          0.38          0.58         1.70 o
   5   8   2        155.82        162.83        11.87 o
   6   8   2          1.16          0.82         1.04 o
   7   8   2          1.19          1.86         1.39 o
  -4   9   2         25.51         28.08         3.89 o
  -3   9   2        110.91        113.13         6.31 o
  -2   9   2          1.08          0.79         1.05 o
  -1   9   2          9.26          8.14         1.89 o
   0   9   2         28.19         25.54         3.19 o
   1   9   2         12.36          5.80         1.85 o
   2   9   2          8.87         11.22         2.27 o
   3   9   2        478.41        482.97        15.71 o
   4   9   2         27.16         22.89         4.64 o
   5   9   2        117.21        133.34        10.65 o
   6   9   2         27.87         32.22         3.34 o
   7   9   2          5.98          6.04         1.90 o
  -3  10   2         82.68         81.59         6.61 o
  -2  10   2         95.90         99.57         5.80 o
  -1  10   2        119.71        142.72         6.02 o
   0  10   2         15.56         16.99         2.79 o
   1  10   2          5.21          1.60         1.29 o
   2  10   2          8.46          2.95         1.44 o
   3  10   2         40.88         43.73         3.33 o
   4  10   2        274.49        289.40        15.19 o
   5  10   2          3.10          4.67         1.45 o
   6  10   2          0.58          0.25         0.76 o
  -2  11   2         31.26         30.30         2.72 o
  -1  11   2          1.66          6.13         9.84 o
   0  11   2         50.55         46.99         4.28 o
   1  11   2         35.15         31.56         6.63 o
   2  11   2         11.29         11.89         1.92 o
   3  11   2         27.73         34.54         3.33 o
   4  11   2         41.04         46.61         5.88 o
   5  11   2        145.72        172.17        10.49 o
   6  11   2          0.14         -0.71         1.00 o
  -1  12   2          6.42          6.47         1.83 o
   0  12   2        122.30        156.43        17.87 o
   1  12   2         14.35         20.97         4.95 o
   2  12   2          0.56          2.72         3.48 o
   3  12   2         39.70         48.69         4.87 o
   4  12   2         11.52         11.68         2.62 o
   5  12   2         27.57         29.25         3.63 o
   1  13   2          0.95          9.53         2.50 o
   2  13   2          8.79         16.01         2.65 o
  -4 -11   3         13.60         15.48         2.57 o
  -3 -11   3         14.70         15.33         1.93 o
  -2 -11   3         16.95         11.51         2.26 o
  -1 -11   3          6.49          6.01         1.46 o
   0 -11   3         24.21         39.96         4.09 o
  -5 -10   3          0.59          1.34         1.24 o
  -4 -10   3          1.64          3.80         2.00 o
  -3 -10   3         13.12          7.88         2.47 o
  -2 -10   3         12.37          8.86         2.46 o
  -1 -10   3        153.99        142.41         9.40 o
   0 -10   3          1.00         -0.08         1.40 o
   1 -10   3         15.17         15.20         1.77 o
   2 -10   3          8.22         10.04         2.19 o
  -6  -9   3          2.67          2.37         1.28 o
  -5  -9   3          0.87          3.39         1.89 o
  -4  -9   3          6.14          7.77         2.52 o
  -3  -9   3          0.25         -2.34         2.34 o
  -2  -9   3         33.60         17.74         3.61 o
  -1  -9   3         25.59         17.00         3.78 o
   0  -9   3         57.40         46.59         4.97 o
   1  -9   3         97.38         92.43         4.68 o
   2  -9   3          0.79          2.09         0.91 o
   3  -9   3         20.02         18.19         3.19 o
  -6  -8   3          7.26          9.08         1.54 o
  -5  -8   3        182.27        200.69         8.06 o
  -4  -8   3         50.62         46.65         6.38 o
  -3  -8   3          1.11         -0.07         1.43 o
  -2  -8   3         33.91         31.62         3.71 o
  -1  -8   3        292.14        246.89        18.80 o
   0  -8   3         43.84         41.77         4.08 o
   1  -8   3          0.20         -0.32         0.97 o
   2  -8   3         83.55         83.61         5.58 o
   3  -8   3          8.75          8.91         1.89 o
   4  -8   3         49.71         51.02         5.14 o
  -7  -7   3         15.12         12.05         2.22 o
  -6  -7   3        107.66        101.94         5.45 o
  -5  -7   3        144.68        149.59         7.56 o
  -4  -7   3          0.86          3.22         2.23 o
  -3  -7   3          1.65          1.15         1.36 o
  -2  -7   3        127.85        111.68         6.60 o
  -1  -7   3          9.87          9.27         1.65 o
   0  -7   3         88.17         81.50         5.50 o
   1  -7   3         29.47         33.63         3.53 o
   2  -7   3        103.11        104.62         6.46 o
   3  -7   3         68.61         64.82         3.96 o
   4  -7   3         82.72         79.38         5.06 o
   5  -7   3          6.42          8.97         1.51 o
  -7  -6   3          9.48          7.74         1.37 o
  -6  -6   3          0.23         -1.26         1.63 o
  -5  -6   3         76.15         58.91         4.82 o
  -4  -6   3          2.32          1.39         1.27 o
  -3  -6   3        198.02        202.66        12.13 o
  -2  -6   3        163.17        192.05        18.61 o
  -1  -6   3        164.31        169.57         9.90 o
   0  -6   3       1572.13       1679.36        45.21 o
   1  -6   3         38.50         34.69         6.52 o
   2  -6   3         95.48         82.20         4.40 o
   3  -6   3          6.78          6.37         1.31 o
   4  -6   3          3.69          4.23         1.46 o
   5  -6   3         33.71         35.39         3.31 o
   6  -6   3          8.10         10.90         1.92 o
  -7  -5   3        138.26        111.20         7.62 o
  -6  -5   3         98.51         87.92         8.00 o
  -5  -5   3        167.25        150.79         8.53 o
  -4  -5   3         19.85         19.92         3.76 o
  -3  -5   3         51.15         47.75         5.20 o
  -2  -5   3        323.69        375.29        13.39 o
  -1  -5   3        150.00        157.06         6.67 o
   0  -5   3          9.04          5.02         2.80 o
   1  -5   3        259.09        286.54        17.50 o
   2  -5   3         51.81         52.11         7.68 o
   3  -5   3        112.48        101.93         4.28 o
   4  -5   3        480.72        495.08        13.59 o
   5  -5   3         35.40         38.93         3.73 o
   6  -5   3          0.99          0.28         1.24 o
  -7  -4   3         62.59         58.28         5.01 o
  -6  -4   3         52.96         44.16         5.84 o
  -5  -4   3         13.63         15.05         3.58 o
  -4  -4   3         79.91         78.46         9.62 o
  -3  -4   3          8.67          5.60         1.90 o
  -2  -4   3         31.65         26.67         2.78 o
  -1  -4   3        785.96        929.10        14.79 o
   0  -4   3         23.68         17.28         2.49 o
   1  -4   3        895.31       1016.68        16.89 o
   2  -4   3         27.91         34.71         3.59 o
   3  -4   3         10.93          3.29         1.97 o
   4  -4   3        180.80        160.34         7.84 o
   5  -4   3         13.71         13.14         2.42 o
   6  -4   3         39.23         47.48         5.65 o
  -7  -3   3         57.11         54.83         3.99 o
  -6  -3   3          1.10          1.13         0.90 o
  -5  -3   3        144.47        145.48         7.27 o
  -4  -3   3         70.62         68.82         8.53 o
  -3  -3   3        848.39        883.35        27.35 o
  -2  -3   3        359.41        315.22        10.54 o
  -1  -3   3        293.28        313.97         9.25 o
   0  -3   3         53.66         76.73         2.52 o
   1  -3   3          4.37          1.54         0.57 o
   2  -3   3        617.78        685.27        12.86 o
   3  -3   3         14.91         10.09         1.73 o
   4  -3   3        209.29        202.33         6.85 o
   5  -3   3         84.81         81.48         5.72 o
   6  -3   3         20.77         17.95         3.67 o
   7  -3   3        133.62        141.10         7.74 o
  -7  -2   3         13.06         12.15         2.92 o
  -6  -2   3          5.32          4.63         1.36 o
  -5  -2   3        150.01        138.89         7.11 o
  -4  -2   3          6.10          7.39         2.04 o
  -3  -2   3        376.77        334.11        15.86 o
  -2  -2   3       1077.96       1107.27        17.42 o
  -1  -2   3       1828.22       1823.54        24.89 o
   0  -2   3        282.09        304.70         4.02 o
   1  -2   3          1.35          2.56         0.72 o
   2  -2   3        815.78        872.88        12.30 o
   3  -2   3          1.06          1.54         1.04 o
   4  -2   3          3.61          4.26         1.61 o
   5  -2   3        135.47        132.28         7.96 o
   6  -2   3         24.77         18.52         2.75 o
   7  -2   3         12.56         19.37         3.22 o
  -7  -1   3          4.70          3.37         1.76 o
  -6  -1   3        256.73        258.25         9.98 o
  -5  -1   3        468.83        463.43        12.96 o
  -4  -1   3        581.12        626.44        16.95 o
  -3  -1   3         21.95         27.07         2.27 o
  -2  -1   3         33.81         35.64         4.45 o
  -1  -1   3        458.02        464.87         9.35 o
   0  -1   3         39.73         42.49         1.50 o
   1  -1   3        138.72        150.66         3.86 o
   2  -1   3          1.77          2.33         0.48 o
   3  -1   3         61.23         56.52         3.32 o
   4  -1   3         24.02         22.22         3.05 o
   5  -1   3          2.44          1.87         1.89 o
   6  -1   3         24.77         25.15         3.24 o
   7  -1   3          9.45         12.73         1.93 o
  -7   0   3         54.60         55.69         5.87 o
  -6   0   3         39.59         42.50         3.30 o
  -5   0   3        206.58        199.67         8.49 o
  -4   0   3          4.85          7.16         2.63 o
  -3   0   3        321.55        376.89        10.82 o
  -2   0   3        164.08        145.74         4.72 o
  -1   0   3      16862.45      14935.44        27.81 o
   0   0   3        772.58        743.20         8.64 o
   1   0   3         92.83         88.71         3.84 o
   2   0   3        733.72        756.30         9.19 o
   3   0   3         10.29         14.10         1.45 o
   4   0   3        181.71        186.40         6.99 o
   5   0   3         55.04         52.08         2.99 o
   6   0   3        105.91        100.61         5.01 o
   7   0   3          6.84          4.66         2.11 o
  -7   1   3        149.66        164.99         6.70 o
  -6   1   3         11.51         14.25         2.39 o
  -5   1   3        339.37        354.53        10.13 o
  -4   1   3        158.77        156.00         7.85 o
  -3   1   3        169.78        184.63         7.44 o
  -2   1   3          9.96          5.85         1.23 o
  -1   1   3      29545.39      23903.99        94.19 o
   0   1   3         31.40         31.36         3.17 o
   1   1   3       1478.15       1767.15        12.35 o
   2   1   3        258.72        246.54         3.42 o
   3   1   3         22.08         33.54         2.35 o
   4   1   3        273.35        257.10        12.21 o
   5   1   3        537.49        525.95        18.87 o
   6   1   3        410.62        447.59        13.08 o
   7   1   3          3.20          1.15         1.17 o
   8   1   3          9.79          8.94         2.04 o
  -7   2   3          0.42         -0.14         1.17 o
  -6   2   3          3.23          2.60         0.96 o
  -5   2   3          1.56          1.37         0.95 o
  -4   2   3         63.81         46.83         4.59 o
  -3   2   3         43.95         57.08         4.40 o
  -2   2   3        540.35        591.79        13.89 o
  -1   2   3       2254.73       2270.66        15.70 o
   0   2   3       5076.72       5064.06       197.57 o
   1   2   3         36.93         37.00         2.38 o
   2   2   3        389.78        435.51         7.03 o
   3   2   3       3278.42       3729.42        49.72 o
   4   2   3        860.18        922.92        26.33 o
   5   2   3         21.27         20.19         3.25 o
   6   2   3        663.58        714.04        23.21 o
   7   2   3          0.29         -0.27         1.30 o
   8   2   3         32.25         33.34         4.01 o
  -7   3   3         22.33         19.16         2.85 o
  -6   3   3          5.64          4.00         1.44 o
  -5   3   3          5.47          6.68         1.86 o
  -4   3   3         10.77          9.16         1.88 o
  -3   3   3         29.73         28.85         4.81 o
  -2   3   3        583.47        603.23        31.74 o
  -1   3   3        268.80        241.46        10.64 o
   0   3   3       3738.20       3478.36        26.99 o
   1   3   3        565.12        472.76        36.40 o
   2   3   3         30.38         35.78         2.14 o
   3   3   3        523.38        631.46        10.83 o
   4   3   3          0.16          0.69         0.72 o
   5   3   3         80.49         77.28         9.26 o
   6   3   3        512.62        516.48        19.89 o
   7   3   3         31.97         32.89         3.53 o
   8   3   3         47.19         49.20         3.32 o
  -6   4   3          6.26          4.06         1.87 o
  -5   4   3          0.66         -0.26         1.03 o
  -4   4   3         22.75         20.96         2.72 o
  -3   4   3        102.47         97.07         9.10 o
  -2   4   3         56.12         68.55         4.66 o
  -1   4   3       1260.60       1156.32        24.47 o
   0   4   3        315.48        324.34        16.22 o
   1   4   3        109.45        105.88         4.04 o
   2   4   3         19.74         24.88         3.28 o
   3   4   3         12.43         16.33         2.41 o
   4   4   3        118.71        119.03        10.48 o
   5   4   3        594.36        689.85        21.64 o
   6   4   3        104.59        107.43         9.17 o
   7   4   3         63.79         57.85         4.60 o
   8   4   3         58.13         55.77         6.93 o
  -6   5   3         33.71         31.90         4.10 o
  -5   5   3          0.70          0.77         0.81 o
  -4   5   3         10.28          9.35         1.59 o
  -3   5   3        307.11        289.88        25.19 o
  -2   5   3         61.43         48.12         4.55 o
  -1   5   3         17.80         21.87         4.20 o
   0   5   3         59.08         72.50         4.35 o
   1   5   3        298.92        336.63         7.98 o
   2   5   3        661.12        671.48        14.54 o
   3   5   3        443.10        440.58        11.04 o
   4   5   3         10.60         10.49         3.45 o
   5   5   3         14.44         18.26         3.35 o
   6   5   3          0.05          0.71         1.17 o
   7   5   3          1.67          1.54         0.94 o
   8   5   3         69.58         73.22         3.92 o
  -6   6   3         52.25         50.41         4.30 o
  -5   6   3         67.84         78.23         7.08 o
  -4   6   3          9.82          9.40         1.97 o
  -3   6   3         44.57         44.42         4.08 o
  -2   6   3         56.38         49.94         4.99 o
  -1   6   3          1.12          1.93         0.83 o
   0   6   3        266.10        267.29        10.20 o
   1   6   3         46.03         42.02         3.10 o
   2   6   3        216.55        227.49         9.27 o
   3   6   3        458.22        486.47        22.60 o
   4   6   3         46.27         49.78         5.51 o
   5   6   3        208.51        202.94         8.82 o
   6   6   3        212.36        234.63        13.52 o
   7   6   3         19.65         19.70         2.60 o
   8   6   3         11.98          9.81         2.09 o
  -5   7   3         17.07         16.44         2.17 o
  -4   7   3         10.84         12.15         2.97 o
  -3   7   3         23.62         23.58         2.89 o
  -2   7   3        383.97        363.13        18.85 o
  -1   7   3        327.36        323.12        12.83 o
   0   7   3       1020.78       1102.91        23.16 o
   1   7   3         64.45         60.76         7.58 o
   2   7   3         17.62         18.73         4.66 o
   3   7   3        279.28        287.40        13.32 o
   4   7   3         51.75         58.25         5.31 o
   5   7   3         21.25         14.04         3.56 o
   6   7   3         26.16         23.00         3.16 o
   7   7   3          2.33          6.09         2.29 o
   8   7   3          2.25          1.91         0.96 o
  -5   8   3         28.40         29.77         3.85 o
  -4   8   3          6.92          7.70         2.72 o
  -3   8   3         18.38         19.43         3.93 o
  -2   8   3          6.09          7.97         2.15 o
  -1   8   3          0.14          3.26         5.41 o
   0   8   3         26.64         18.25         4.55 o
   1   8   3         43.69         46.57         7.13 o
   2   8   3         65.49         76.33         9.61 o
   3   8   3        632.18        580.18        20.62 o
   4   8   3        356.34        387.36        17.59 o
   5   8   3          0.76          0.50         1.55 o
   6   8   3        186.38        201.61        17.39 o
   7   8   3         36.54         31.30         4.35 o
  -4   9   3        236.51        238.42        22.66 o
  -3   9   3          2.74          2.84         1.36 o
  -2   9   3         67.47         65.10         5.15 o
  -1   9   3        186.34        179.09         6.91 o
   0   9   3        207.70        211.67         8.98 o
   1   9   3        250.62        256.42         9.76 o
   2   9   3         22.45         17.22         2.09 o
   3   9   3        217.42        189.21        12.50 o
   4   9   3          3.54          0.37         1.99 o
   5   9   3         55.68         62.31         5.66 o
   6   9   3         37.53         42.56         4.35 o
   7   9   3         42.16         52.34         4.82 o
  -4  10   3        105.26        120.24         6.25 o
  -3  10   3         33.71         32.71         3.05 o
  -2  10   3         37.72         42.66         3.90 o
  -1  10   3          2.95          4.64         5.89 o
   0  10   3          0.81          5.36         8.95 o
   1  10   3         99.31         81.97         5.56 o
   2  10   3         19.92         15.59         2.46 o
   3  10   3         76.99         81.89         4.55 o
   4  10   3          6.66          5.02         1.40 o
   5  10   3         77.32         84.85         5.67 o
   6  10   3          3.51          4.00         1.25 o
  -2  11   3         17.28         21.13         2.37 o
  -1  11   3        141.48        148.54         9.74 o
   0  11   3        268.42        250.63         9.32 o
   1  11   3          1.54          6.94         9.95 o
   2  11   3         26.59         20.42         2.73 o
   3  11   3          0.78         -0.79         0.93 o
   4  11   3         85.70         90.42         6.14 o
   5  11   3          2.49          3.06         1.81 o
   6  11   3         26.37         33.79         4.23 o
  -1  12   3         11.82         15.31         2.72 o
   0  12   3          1.27          7.82         5.13 o
   1  12   3         50.35         52.66         3.92 o
   2  12   3          2.98          5.14         8.55 o
   3  12   3          0.91          5.01         5.16 o
   4  12   3          3.51          5.67         2.09 o
   5  12   3        129.85        171.58         8.93 o
   1  13   3          0.06          4.67         7.56 o
   2  13   3         37.80         42.09         5.69 o
  -3 -11   4          0.57         -1.66         1.66 o
  -2 -11   4        105.39        116.59         6.65 o
  -1 -11   4          4.75         10.30         2.10 o
  -4 -10   4          1.21          1.61         1.34 o
  -3 -10   4          1.27          0.23         1.04 o
  -2 -10   4         16.35         12.48         2.76 o
  -1 -10   4          3.07         -0.54         2.31 o
   0 -10   4          3.94          6.84         1.54 o
   1 -10   4        144.80        145.56         8.72 o
   2 -10   4          2.61          8.21         1.80 o
  -5  -9   4          0.60         -0.35         1.32 o
  -4  -9   4          3.88          2.54         1.46 o
  -3  -9   4          6.46          5.04         2.34 o
  -2  -9   4         55.11         54.59         6.22 o
  -1  -9   4        208.62        202.91        12.92 o
   0  -9   4         52.36         47.67         4.11 o
   1  -9   4         16.24         18.53         2.57 o
   2  -9   4          0.64         -0.37         0.94 o
   3  -9   4          0.11         -0.48         0.98 o
  -6  -8   4          0.03          0.29         0.56 o
  -5  -8   4         95.57        119.72         5.94 o
  -4  -8   4         20.31         17.93         3.96 o
  -3  -8   4         10.76         11.88         3.55 o
  -2  -8   4          8.26          6.69         2.17 o
  -1  -8   4         15.75         16.85         2.61 o
   0  -8   4          5.38          5.02         1.52 o
   1  -8   4        143.64        136.52         5.79 o
   2  -8   4        274.75        276.54        10.04 o
   3  -8   4         93.10        103.59         5.61 o
   4  -8   4         16.68         19.46         2.99 o
  -6  -7   4         13.68         11.64         2.42 o
  -5  -7   4        230.10        208.91         8.64 o
  -4  -7   4         10.43          9.07         3.16 o
  -3  -7   4          2.03          1.37         1.54 o
  -2  -7   4         38.87         33.41         3.81 o
  -1  -7   4          1.12          0.01         1.00 o
   0  -7   4         28.69         30.90         3.55 o
   1  -7   4        170.19        163.20         8.07 o
   2  -7   4         11.02          9.84         2.12 o
   3  -7   4         87.73         91.20         5.77 o
   4  -7   4          0.73          1.24         0.75 o
   5  -7   4          4.28          3.03         1.19 o
  -7  -6   4        114.67        106.83         6.35 o
  -6  -6   4        203.22        196.86        10.99 o
  -5  -6   4         31.73         27.05         3.32 o
  -4  -6   4        212.31        212.65        13.29 o
  -3  -6   4         29.84         29.56         3.44 o
  -2  -6   4         89.43         77.32         5.99 o
  -1  -6   4         28.46         27.54         6.14 o
   0  -6   4        153.48        169.92        15.10 o
   1  -6   4         46.13         36.92         3.68 o
   2  -6   4        439.24        405.39        12.49 o
   3  -6   4          4.67          1.75         0.81 o
   4  -6   4         52.60         47.93         3.34 o
   5  -6   4          4.20          4.52         1.25 o
  -7  -5   4         97.80         70.55        11.39 o
  -6  -5   4         21.14         15.99         3.49 o
  -5  -5   4         17.86         15.38         3.09 o
  -4  -5   4        465.12        398.71        17.64 o
  -3  -5   4        152.98        166.51        13.76 o
  -2  -5   4         51.71         48.94         4.31 o
  -1  -5   4         17.54         14.21         2.74 o
   0  -5   4         14.73         14.62         4.34 o
   1  -5   4        196.36        208.08        15.63 o
   2  -5   4       1786.96       1847.72        65.14 o
   3  -5   4         30.96         25.71         2.60 o
   4  -5   4         20.20         21.34         2.33 o
   5  -5   4         44.64         50.82         3.25 o
   6  -5   4         84.29         92.69         6.44 o
  -7  -4   4          6.51          5.95         1.92 o
  -6  -4   4         38.16         27.55         4.73 o
  -5  -4   4        233.09        194.35        12.21 o
  -4  -4   4         34.68         28.59         6.72 o
  -3  -4   4        275.53        299.35        17.62 o
  -2  -4   4        760.55        865.53        30.73 o
  -1  -4   4        352.56        377.84        13.19 o
   0  -4   4        654.71        672.94        16.09 o
   1  -4   4        103.66        107.80        10.12 o
   2  -4   4        434.38        388.73        20.21 o
   3  -4   4         17.85         23.16         2.51 o
   4  -4   4          3.88          2.55         1.23 o
   5  -4   4        144.09        145.41         5.89 o
   6  -4   4          8.53          7.46         2.28 o
  -7  -3   4         45.84         42.86         3.39 o
  -6  -3   4         18.25         15.87         2.61 o
  -5  -3   4         12.18         12.05         2.17 o
  -4  -3   4         14.40         12.34         6.26 o
  -3  -3   4          9.98          9.50         3.09 o
  -2  -3   4         61.11         44.04         3.48 o
  -1  -3   4        841.28        921.28        12.20 o
   0  -3   4        232.98        255.16         7.31 o
   1  -3   4         93.72         77.94         7.54 o
   2  -3   4         16.81         12.22         3.36 o
   3  -3   4         23.27         26.61         2.83 o
   4  -3   4        127.96        112.91         6.36 o
   5  -3   4        223.07        212.14        13.01 o
   6  -3   4        195.45        210.52        11.89 o
   7  -3   4         69.88         68.99         5.12 o
  -7  -2   4          2.15          2.38         1.51 o
  -6  -2   4          0.51         -0.34         1.03 o
  -5  -2   4        157.96        145.53         7.44 o
  -4  -2   4        457.18        490.38        16.33 o
  -3  -2   4        210.32        187.10        12.54 o
  -2  -2   4         67.49         55.10         4.16 o
  -1  -2   4        814.88        822.80        11.99 o
   0  -2   4        255.74        226.25        12.35 o
   1  -2   4         34.21         31.74         2.40 o
   2  -2   4       3095.10       3167.95        32.73 o
   3  -2   4        267.87        256.87         8.07 o
   4  -2   4        239.25        223.97        10.57 o
   5  -2   4        225.79        200.87        10.32 o
   6  -2   4          1.58          0.81         1.37 o
   7  -2   4          1.20          0.29         0.73 o
  -7  -1   4         29.31         28.60         4.23 o
  -6  -1   4         12.69          8.34         2.37 o
  -5  -1   4         51.87         46.91         4.25 o
  -4  -1   4         29.53         25.75         3.67 o
  -3  -1   4        382.86        351.91        11.98 o
  -2  -1   4        180.81        186.69        10.56 o
  -1  -1   4        218.96        203.16         8.44 o
   0  -1   4         80.06         70.46         3.57 o
   1  -1   4         90.60        103.24         2.83 o
   2  -1   4       1271.05       1356.32        14.88 o
   3  -1   4       1205.11       1213.75        16.34 o
   4  -1   4        218.57        201.41         9.56 o
   5  -1   4        161.93        146.59         6.04 o
   6  -1   4        300.90        287.25        14.64 o
   7  -1   4         70.30         65.41         5.84 o
  -7   0   4        129.08        135.29         8.77 o
  -6   0   4          5.07          5.91         1.36 o
  -5   0   4         16.06         15.27         2.05 o
  -4   0   4        176.94        194.18        13.90 o
  -3   0   4         20.03         19.08         2.81 o
  -2   0   4          0.92          2.17         1.17 o
  -1   0   4        203.46        206.55         3.52 o
   0   0   4        630.90        594.24        27.17 o
   1   0   4       2465.02       2712.67        19.21 o
   2   0   4        614.73        652.09        13.59 o
   3   0   4       2516.63       2615.69        28.34 o
   4   0   4          7.41          6.06         1.35 o
   5   0   4         42.70         43.76         3.27 o
   6   0   4        830.59        821.09        20.50 o
   7   0   4        369.79        402.58        16.44 o
  -7   1   4        146.74        154.76         7.19 o
  -6   1   4         20.60         20.07         2.80 o
  -5   1   4         10.71          8.45         1.60 o
  -4   1   4         68.87         64.00         7.16 o
  -3   1   4        397.16        401.68        11.44 o
  -2   1   4        144.13        170.18         6.13 o
   0   1   4        305.71        307.67         6.68 o
   1   1   4        458.31        641.89        14.53 o
   2   1   4         58.40         59.36         2.07 o
   3   1   4        206.71        213.61         6.75 o
   4   1   4        300.40        327.83         9.20 o
   5   1   4        159.67        169.40         7.71 o
   6   1   4         47.63         50.85         4.49 o
   7   1   4         79.94         89.52         5.51 o
  -7   2   4         32.09         40.74         4.50 o
  -6   2   4         97.67         91.04         8.30 o
  -5   2   4        176.44        156.02         7.83 o
  -4   2   4          4.85          1.42         1.35 o
  -3   2   4        492.90        497.98        14.25 o
  -2   2   4       1813.68       1840.03        23.28 o
  -1   2   4        992.03       1002.07        10.53 o
   0   2   4       2075.55       2057.56        30.36 o
   1   2   4         50.38         48.04         2.04 o
   2   2   4        231.69        220.94         5.24 o
   3   2   4         50.50         50.75         2.99 o
   4   2   4        243.79        286.30        18.30 o
   5   2   4         95.14         91.11         7.63 o
   6   2   4         35.00         44.36         4.18 o
   7   2   4         72.10         85.09         5.45 o
   8   2   4         44.75         51.79         4.81 o
  -6   3   4         64.01         61.27        11.50 o
  -5   3   4        189.71        178.17        13.02 o
  -4   3   4         19.69         15.23         2.34 o
  -3   3   4          5.64          3.36         1.98 o
  -2   3   4        236.97        228.68        23.50 o
  -1   3   4       2291.93       2209.51        29.81 o
   0   3   4        159.48        158.37         6.33 o
   1   3   4       4494.84       4232.15        39.11 o
   2   3   4        113.73        110.73         4.25 o
   3   3   4        235.46        257.08        12.55 o
   4   3   4         35.64         36.43         5.61 o
   5   3   4          4.07          6.43         1.61 o
   6   3   4        628.98        683.33        16.20 o
   7   3   4         87.42         80.14         5.35 o
   8   3   4          1.75          1.45         0.71 o
  -6   4   4         15.75         16.19         2.36 o
  -5   4   4          5.34          7.12         1.78 o
  -4   4   4        108.35        102.57         6.97 o
  -3   4   4         20.62         15.43         4.06 o
  -2   4   4         73.09         55.78         4.45 o
  -1   4   4       1372.80       1313.10        28.10 o
   0   4   4         19.57         22.32         2.36 o
   1   4   4          1.91          1.10         0.62 o
   2   4   4         34.88         48.03         2.94 o
   3   4   4         74.22         94.44         5.41 o
   4   4   4        700.67        789.13        26.93 o
   5   4   4         65.48         67.38         6.81 o
   6   4   4        279.84        305.68        15.42 o
   7   4   4         29.69         30.02         3.37 o
   8   4   4          7.41          8.12         1.34 o
  -6   5   4         74.51         90.35         6.99 o
  -5   5   4        122.77        128.95        10.52 o
  -4   5   4         98.97        101.73         6.13 o
  -3   5   4          0.61          1.40         1.29 o
  -2   5   4         16.09         13.08         2.52 o
  -1   5   4         30.16         38.83         5.68 o
   0   5   4         14.69         10.40         1.75 o
   1   5   4         51.31         53.97         3.37 o
   2   5   4        777.24        754.18        30.99 o
   3   5   4          9.96         20.12         2.93 o
   4   5   4         51.79         48.26         7.13 o
   5   5   4        315.47        338.23        13.72 o
   6   5   4          7.33          5.91         2.67 o
   7   5   4         75.62         73.98         5.08 o
   8   5   4         39.48         41.31         2.93 o
  -6   6   4         16.11         19.13         2.02 o
  -5   6   4         49.38         54.04         5.93 o
  -4   6   4        135.27        117.52         9.45 o
  -3   6   4          7.21          6.65         1.65 o
  -2   6   4        232.44        207.46        10.49 o
  -1   6   4        517.43        541.49        15.61 o
   0   6   4        303.05        307.97        11.19 o
   1   6   4        117.75        107.97         5.10 o
   2   6   4         11.40          4.20         2.85 o
   3   6   4         42.06         58.00         5.15 o
   4   6   4          0.36         -1.35         1.50 o
   5   6   4        243.82        271.94        19.74 o
   6   6   4        183.73        200.49        12.56 o
   7   6   4         38.34         39.27         5.50 o
   8   6   4        133.74        154.42         8.10 o
  -5   7   4          8.28          6.36         1.37 o
  -4   7   4        153.69        164.55        10.59 o
  -3   7   4        138.49        140.42         7.31 o
  -2   7   4         39.37         37.82         3.78 o
  -1   7   4         16.55         20.72         3.43 o
   0   7   4         84.54         77.60         6.24 o
   1   7   4          0.23          0.52         0.73 o
   2   7   4         78.01         76.82         6.01 o
   3   7   4         16.51         15.79         4.10 o
   4   7   4          0.52          0.48         1.47 o
   5   7   4         40.87         42.55         4.12 o
   6   7   4        232.39        244.57         9.85 o
   7   7   4          0.60         -0.03         1.14 o
   8   7   4         18.06         18.26         2.65 o
  -5   8   4         25.42         31.54         2.63 o
  -4   8   4        490.85        516.23        16.65 o
  -3   8   4        467.83        481.22        13.01 o
  -2   8   4         20.48         20.36         4.31 o
  -1   8   4         85.08         94.49         5.99 o
   0   8   4        410.09        429.36        15.83 o
   1   8   4         35.21         33.60         6.21 o
   2   8   4        647.54        654.50        27.51 o
   3   8   4        375.62        344.12        15.83 o
   4   8   4        163.18        163.53        11.57 o
   5   8   4          5.77          5.00         2.18 o
   6   8   4          5.73          3.58         1.51 o
   7   8   4         44.97         50.12         5.33 o
  -4   9   4        308.39        302.39        25.28 o
  -3   9   4         30.04         32.95         3.45 o
  -2   9   4         38.34         36.92         5.64 o
  -1   9   4         23.73         28.35         4.15 o
   0   9   4         49.16         52.63         9.53 o
   1   9   4         14.88         12.74         2.29 o
   2   9   4        587.51        594.28        14.09 o
   3   9   4        407.73        379.63        17.26 o
   4   9   4        155.38        158.98        11.70 o
   5   9   4          0.90         -0.20         1.22 o
   6   9   4         24.93         21.59         2.82 o
   7   9   4          4.81          4.24         1.48 o
  -3  10   4         10.75         10.59         1.76 o
  -2  10   4         36.73         35.59         3.65 o
  -1  10   4        143.76        158.08         7.84 o
   0  10   4        117.30        108.79         6.60 o
   1  10   4        172.45        159.01         7.85 o
   2  10   4         24.18         22.49         3.02 o
   3  10   4        213.52        216.89         9.60 o
   4  10   4          1.79          1.42         1.67 o
   5  10   4         39.34         46.44         6.40 o
   6  10   4         37.08         44.32         3.48 o
  -2  11   4          8.43          9.15         1.60 o
  -1  11   4         65.73         65.53         6.68 o
   0  11   4          7.89         10.58         5.63 o
   1  11   4         68.74         85.84         7.52 o
   2  11   4         36.53         41.77         7.87 o
   3  11   4         85.26         83.85         5.66 o
   4  11   4          5.88          4.68         1.45 o
   5  11   4          2.22          3.41         1.35 o
   6  11   4          6.59          4.57         1.94 o
  -1  12   4          8.10          9.32         2.30 o
   0  12   4         52.81         54.85         5.68 o
   1  12   4          2.78          5.28         5.36 o
   2  12   4         46.14         49.68         3.92 o
   3  12   4         23.77         22.23         3.81 o
   4  12   4          0.02         -0.34         0.67 o
   5  12   4         25.01         34.72         4.28 o
   0  13   4        126.20        117.08         6.28 o
   1  13   4          0.57          1.91         1.19 o
   2  13   4          1.14          2.51         5.21 o
   3  13   4          4.21          2.90         1.12 o
  -4 -10   5          6.81          8.32         1.87 o
  -3 -10   5          6.52          4.40         1.61 o
  -2 -10   5         21.55         23.47         2.31 o
  -1 -10   5         42.55         46.71         4.61 o
   0 -10   5         91.27        110.46         5.12 o
   1 -10   5         30.85         36.59         4.14 o
  -5  -9   5          0.43         -0.16         0.77 o
  -4  -9   5          7.10          9.51         2.54 o
  -3  -9   5          5.65          6.49         2.40 o
  -2  -9   5        119.92        113.27         8.54 o
  -1  -9   5         36.08         39.35         5.90 o
   0  -9   5         56.54         53.62         4.14 o
   1  -9   5         50.90         48.48         5.81 o
   2  -9   5          2.68          4.34         1.68 o
  -5  -8   5         10.03         10.76         1.95 o
  -4  -8   5        102.83        108.81         8.95 o
  -3  -8   5        239.26        224.89        13.37 o
  -2  -8   5         89.98         83.23        13.67 o
  -1  -8   5          4.69          2.30         1.04 o
   0  -8   5          0.08         -0.44         1.38 o
   1  -8   5         47.49         55.13         4.65 o
   2  -8   5         37.16         38.85         3.71 o
   3  -8   5          2.21          1.17         0.94 o
  -6  -7   5         20.05         17.26         2.78 o
  -5  -7   5        119.29        116.34         6.12 o
  -4  -7   5          2.87          2.48         2.03 o
  -3  -7   5          9.37          6.70         2.74 o
  -2  -7   5         47.78         43.61         4.98 o
  -1  -7   5        105.02         99.76         8.28 o
   0  -7   5        845.58        886.04        18.93 o
   1  -7   5        547.64        511.86        14.44 o
   2  -7   5          0.43          0.56         1.07 o
   3  -7   5        199.49        195.26         8.19 o
   4  -7   5          0.31          0.67         0.66 o
  -6  -6   5        175.63        151.91         9.06 o
  -5  -6   5        162.48        146.90         7.35 o
  -4  -6   5          1.95          2.23         2.06 o
  -3  -6   5        117.31        115.25         7.10 o
  -2  -6   5        293.49        254.59        10.11 o
  -1  -6   5         12.04         11.31         3.10 o
   0  -6   5        165.89        177.90         8.21 o
   1  -6   5       1413.39       1405.54        23.25 o
   2  -6   5          5.46          5.31         1.74 o
   3  -6   5         64.82         53.23         3.65 o
   4  -6   5         87.72         86.31         4.30 o
   5  -6   5        164.37        183.87         6.45 o
  -7  -5   5         30.72         28.19         3.31 o
  -6  -5   5         19.98         14.74         3.33 o
  -5  -5   5        154.88        119.87        15.32 o
  -4  -5   5        197.80        184.04        12.23 o
  -3  -5   5         51.36         39.60         3.96 o
  -2  -5   5        206.89        226.82        27.17 o
  -1  -5   5         48.21         46.71         5.19 o
   0  -5   5        115.65        105.06        11.65 o
   1  -5   5         17.00         20.74         5.21 o
   2  -5   5        606.79        574.63        11.78 o
   3  -5   5          5.74          7.11         1.40 o
   4  -5   5        525.35        483.77        10.90 o
   5  -5   5        177.21        178.09         5.85 o
   6  -5   5          0.39          0.20         0.72 o
  -7  -4   5          7.49          4.61         1.60 o
  -6  -4   5          4.11          3.05         1.48 o
  -5  -4   5         14.39          8.29         2.00 o
  -4  -4   5         30.62         28.72         3.81 o
  -3  -4   5         30.13         20.29         4.78 o
  -2  -4   5        134.79        146.03         8.50 o
  -1  -4   5         28.42         29.52         3.94 o
   0  -4   5         13.01         12.05         2.33 o
   1  -4   5        197.99        201.17        14.52 o
   2  -4   5       1475.96       1508.86        41.99 o
   3  -4   5          1.89          0.64         0.86 o
   4  -4   5         13.23          7.42         1.44 o
   5  -4   5        130.20        111.44         5.04 o
   6  -4   5         25.66         29.35         3.94 o
  -7  -3   5         10.34          8.80         2.17 o
  -6  -3   5         16.14         14.05         2.28 o
  -5  -3   5         25.64         17.69         2.72 o
  -4  -3   5        168.35        173.65         8.08 o
  -3  -3   5         52.31         50.62         7.13 o
  -2  -3   5       1090.00       1074.68        92.26 o
  -1  -3   5        189.24        240.47         8.45 o
   0  -3   5        195.94        192.20        12.43 o
   1  -3   5       1065.37       1050.56        29.73 o
   2  -3   5         35.77         37.84         6.00 o
   3  -3   5        113.38         89.93        10.05 o
   4  -3   5         41.07         46.20         3.37 o
   5  -3   5          3.35          2.32         1.61 o
   6  -3   5        109.22        108.43         5.65 o
  -7  -2   5          2.66          2.03         1.28 o
  -6  -2   5          0.54          0.45         1.68 o
  -5  -2   5         14.33          9.22         2.13 o
  -4  -2   5        404.88        430.96        42.11 o
  -3  -2   5        158.87        179.48         9.39 o
  -2  -2   5          7.68          6.87         2.11 o
  -1  -2   5       1007.31       1075.64        17.78 o
   0  -2   5         33.99         32.76         2.87 o
   1  -2   5          0.19          3.91         1.84 o
   2  -2   5         37.88         26.30         2.40 o
   3  -2   5         77.34         62.48         4.18 o
   4  -2   5        413.27        408.31         9.87 o
   5  -2   5         21.11         27.11         3.69 o
   6  -2   5         88.55         78.33         7.41 o
   7  -2   5          0.65          0.00         1.00 o
  -7  -1   5          0.03         -1.11         1.11 o
  -6  -1   5         72.09         72.41         5.21 o
  -5  -1   5          0.37         -0.85         0.85 o
  -4  -1   5         97.30         99.92         8.03 o
  -3  -1   5         73.58         79.05         7.78 o
  -2  -1   5         47.06         45.35         4.13 o
  -1  -1   5        652.82        679.53        25.44 o
   0  -1   5        210.75        206.69         7.19 o
   1  -1   5        523.36        559.53         8.84 o
   2  -1   5       1452.09       1431.12        21.62 o
   3  -1   5         13.68         15.12         1.97 o
   4  -1   5        247.68        221.07        10.40 o
   5  -1   5        149.14        126.40         5.67 o
   6  -1   5         41.20         38.57         3.10 o
   7  -1   5         29.88         27.79         3.62 o
  -7   0   5          5.34          3.96         1.70 o
  -6   0   5         57.15         52.92         4.35 o
  -5   0   5         11.21          9.79         1.66 o
  -4   0   5        113.23        114.34        11.36 o
  -3   0   5        303.86        275.41        11.11 o
  -2   0   5        716.50        731.14        31.84 o
  -1   0   5        285.93        284.39         8.91 o
   0   0   5       2181.83       2204.11        99.43 o
   1   0   5         85.44         97.25         5.53 o
   2   0   5       2096.75       2188.55        18.87 o
   3   0   5        161.36        171.59         6.16 o
   4   0   5        259.60        242.46        11.16 o
   5   0   5        238.85        228.52         7.47 o
   6   0   5          2.05          3.77         1.10 o
   7   0   5          3.02          4.24         1.63 o
  -7   1   5         10.78          8.35         2.15 o
  -6   1   5          0.43         -0.12         1.26 o
  -5   1   5         68.22         67.83         3.54 o
  -4   1   5         41.25         41.68         5.52 o
  -3   1   5         62.00         63.98         7.61 o
  -2   1   5        576.36        554.34        13.69 o
  -1   1   5          2.30          2.64         1.75 o
   0   1   5         42.12         55.24         3.32 o
   1   1   5        203.01        245.60        20.80 o
   2   1   5         40.19         46.70         2.77 o
   3   1   5        269.02        295.88         7.70 o
   4   1   5       1007.96        952.33        13.91 o
   5   1   5        241.78        230.72         8.24 o
   6   1   5        195.68        194.62         8.77 o
   7   1   5         20.12         21.98         2.77 o
  -7   2   5         42.62         51.17         4.70 o
  -6   2   5         20.32         19.68         2.76 o
  -5   2   5          6.13          7.74         1.99 o
  -4   2   5        125.97        123.74         5.38 o
  -3   2   5         20.30         23.07         3.12 o
  -2   2   5        820.82        950.65        14.22 o
  -1   2   5        985.90       1000.63        17.50 o
   0   2   5         17.20         10.99         1.13 o
   1   2   5        626.00        588.38        16.15 o
   2   2   5        280.33        287.48        10.86 o
   3   2   5        501.35        511.72        19.86 o
   4   2   5        661.06        672.54        18.33 o
   5   2   5         46.67         39.61         3.76 o
   6   2   5         75.75         82.13         6.05 o
   7   2   5          2.40          1.57         2.14 o
  -6   3   5          2.86          1.04         0.91 o
  -5   3   5        425.57        339.11        20.26 o
  -4   3   5         16.36         17.11         2.03 o
  -3   3   5        104.00         96.84         6.46 o
  -2   3   5        134.98        124.92         6.69 o
  -1   3   5       1697.53       1601.28       148.49 o
   0   3   5        133.21        125.53         6.17 o
   1   3   5        104.68        105.38         6.28 o
   2   3   5        295.99        332.01        13.43 o
   3   3   5         48.68         40.91         5.29 o
   4   3   5         11.98         10.25         2.05 o
   5   3   5        520.94        587.58        28.39 o
   6   3   5         11.48         13.57         2.42 o
   7   3   5          0.44          1.27         1.02 o
   8   3   5        114.89        120.72         6.96 o
  -6   4   5         18.06         20.49         2.67 o
  -5   4   5         56.39         57.26         4.68 o
  -4   4   5         91.66         88.57         5.78 o
  -3   4   5        146.84        127.32        11.16 o
  -2   4   5         58.71         42.73         4.10 o
  -1   4   5          0.87          3.55         2.03 o
   0   4   5        465.72        427.89        12.00 o
   1   4   5        103.95        100.92         5.53 o
   2   4   5       2999.41       3136.54        59.81 o
   3   4   5        317.86        313.55        16.78 o
   4   4   5         13.16          9.53         3.19 o
   5   4   5         21.11         22.82         4.07 o
   6   4   5         45.36         48.51         4.34 o
   7   4   5         33.61         31.56         3.32 o
   8   4   5         32.95         34.47         2.69 o
  -6   5   5          0.27         -0.31         1.15 o
  -5   5   5          1.56          0.45         0.88 o
  -4   5   5        402.95        358.49        34.27 o
  -3   5   5        113.87        110.21         9.25 o
  -2   5   5         27.92         26.84         3.46 o
  -1   5   5         95.51         75.70         7.97 o
   0   5   5        295.89        282.94         9.51 o
   1   5   5          8.08          8.11         1.70 o
   2   5   5       1141.64       1241.88        21.10 o
   3   5   5         87.61         66.73         5.18 o
   4   5   5        149.78        184.81        13.86 o
   5   5   5          1.21          0.54         0.78 o
   6   5   5          0.34          2.51         1.94 o
   7   5   5          9.24          7.18         1.55 o
   8   5   5          3.49          2.72         1.37 o
  -6   6   5         79.39         97.60         6.34 o
  -5   6   5         16.81         17.53         3.47 o
  -4   6   5          0.32         -0.96         1.74 o
  -3   6   5         27.91         25.49         3.14 o
  -2   6   5         18.56         16.24         3.03 o
  -1   6   5        988.83        975.95        31.30 o
   0   6   5       1481.89       1449.50        51.31 o
   1   6   5        219.71        210.99         7.38 o
   2   6   5        234.77        277.22        10.80 o
   3   6   5          5.20         10.70         2.25 o
   4   6   5          2.29          4.11         2.38 o
   5   6   5         63.76         55.20         5.81 o
   6   6   5         39.07         36.43         5.50 o
   7   6   5          8.38         14.68         3.16 o
   8   6   5         33.88         34.23         3.82 o
  -5   7   5         83.62         81.50         6.42 o
  -4   7   5          8.68         11.00         3.08 o
  -3   7   5         22.89         22.37         3.03 o
  -2   7   5          7.48          8.50         1.50 o
  -1   7   5        160.87        148.92         9.01 o
   0   7   5        256.66        236.38        10.93 o
   1   7   5         70.71         71.13         4.69 o
   2   7   5         82.49         80.52         6.23 o
   3   7   5        677.79        719.91        31.28 o
   4   7   5        423.25        429.92        18.34 o
   5   7   5        222.22        244.47        21.03 o
   6   7   5         55.76         70.66         6.11 o
   7   7   5          0.96         -0.37         1.57 o
  -5   8   5         46.49         42.73         2.57 o
  -4   8   5          1.54          2.21         1.44 o
  -3   8   5         39.61         36.45         3.65 o
  -2   8   5         44.24         46.82         4.29 o
  -1   8   5         18.41         21.16         2.94 o
   0   8   5        282.71        258.38        10.29 o
   1   8   5         97.43        102.49         8.10 o
   2   8   5         83.79         90.02         7.12 o
   3   8   5        330.18        293.41        14.93 o
   4   8   5       1326.34       1288.01        32.48 o
   5   8   5         29.37         27.71         3.31 o
   6   8   5        100.81         98.62         5.99 o
   7   8   5         23.41         25.34         3.76 o
  -4   9   5        107.38        110.40         7.47 o
  -3   9   5         37.97         47.08         5.63 o
  -2   9   5         11.39         15.03         3.72 o
  -1   9   5         13.40         16.14         2.88 o
   0   9   5         34.09         33.05         3.68 o
   1   9   5         81.97         79.77         5.62 o
   2   9   5        349.07        345.13        11.82 o
   3   9   5          0.65         -1.24         2.08 o
   4   9   5          0.06          1.42         1.44 o
   5   9   5         29.92         30.44         5.37 o
   6   9   5         18.14         18.31         5.00 o
   7   9   5         94.16        111.06         6.86 o
  -3  10   5         26.00         27.56         2.77 o
  -2  10   5         34.95         36.24         5.27 o
  -1  10   5          1.48          4.28         2.75 o
   0  10   5          3.08          3.75         2.06 o
   1  10   5          2.99          3.20         3.63 o
   2  10   5         30.48         29.40         3.56 o
   3  10   5        315.34        287.40        11.08 o
   4  10   5         20.05         20.35         4.40 o
   5  10   5         58.66         57.08         7.15 o
   6  10   5          0.23         -0.16         1.63 o
  -2  11   5         19.76         23.50         2.41 o
  -1  11   5          9.14         13.89         3.30 o
   0  11   5          0.33          2.78         6.14 o
   1  11   5         18.65         16.15         2.71 o
   2  11   5        152.59        159.15         9.83 o
   3  11   5        375.26        383.88        12.25 o
   4  11   5        149.43        160.96        12.01 o
   5  11   5         11.54          9.69         1.95 o
   6  11   5          2.50          1.11         0.66 o
  -2  12   5          0.17         -0.44         0.76 o
  -1  12   5          6.47          7.70         2.07 o
   0  12   5          2.87          1.80         1.57 o
   1  12   5         16.49         22.97         4.35 o
   2  12   5        163.91        181.50         7.21 o
   3  12   5          0.51          0.89         1.25 o
   4  12   5          4.29          3.55         1.26 o
   5  12   5         19.67         20.87         2.23 o
   0  13   5          8.49         11.71         2.07 o
   1  13   5          0.17         -0.70         0.95 o
   2  13   5          1.84          1.62         1.13 o
   3  13   5          0.04          1.64         0.84 o
  -3 -10   6          7.29          3.75         0.82 o
  -2 -10   6         24.94         19.00         1.83 o
  -1 -10   6          2.15         -1.25         1.25 o
  -4  -9   6         29.90         28.87         3.86 o
  -3  -9   6          2.11          2.56         1.56 o
  -2  -9   6         60.25         65.06         6.12 o
  -1  -9   6          4.76          5.83         6.24 o
   0  -9   6         23.35         18.30         3.58 o
   1  -9   6          0.81         -0.23         1.30 o
   2  -9   6         13.69         13.48         2.44 o
  -5  -8   6         17.85         18.70         1.95 o
  -4  -8   6         13.09         16.32         3.30 o
  -3  -8   6         67.20         58.55         6.56 o
  -2  -8   6         95.80         86.00         7.88 o
  -1  -8   6          4.94          3.23         1.26 o
   0  -8   6         30.74         26.63         5.53 o
   1  -8   6          0.19         -0.05         1.39 o
   2  -8   6         15.71         11.95         2.91 o
   3  -8   6         70.63         73.47         5.79 o
  -5  -7   6          7.15          8.54         1.87 o
  -4  -7   6          7.64          5.81         2.30 o
  -3  -7   6         97.54         94.59         8.82 o
  -2  -7   6         30.24         26.56         3.41 o
  -1  -7   6          6.50          2.12         1.19 o
   0  -7   6          0.62         -0.23         1.50 o
   1  -7   6         19.50         14.30         2.48 o
   2  -7   6         47.72         48.34         4.31 o
   3  -7   6          9.16          8.87         1.74 o
   4  -7   6          6.46          5.45         1.57 o
  -6  -6   6         63.19         57.02         5.12 o
  -5  -6   6          0.13         -0.72         0.72 o
  -4  -6   6         27.24         19.94         4.37 o
  -3  -6   6          1.95          2.85         1.25 o
  -2  -6   6          3.64          2.13         1.64 o
  -1  -6   6        758.29        727.60        24.84 o
   0  -6   6          2.40          3.71         2.18 o
   1  -6   6        280.25        289.38        10.91 o
   2  -6   6         15.95         14.34         2.49 o
   3  -6   6        115.30        107.47         5.09 o
   4  -6   6          5.41          5.29         1.10 o
   5  -6   6        116.34        127.90         6.48 o
  -6  -5   6          5.91          1.89         1.27 o
  -5  -5   6         29.38         28.10         3.22 o
  -4  -5   6         73.67         70.97         7.89 o
  -3  -5   6         22.60         17.44         2.82 o
  -2  -5   6        293.56        300.98        10.76 o
  -1  -5   6        356.80        388.30        17.28 o
   0  -5   6        190.96        201.70         8.63 o
   1  -5   6         46.27         47.90         4.44 o
   2  -5   6         51.97         42.39         3.27 o
   3  -5   6        156.10        154.43         6.29 o
   4  -5   6         67.37         68.31         4.01 o
   5  -5   6          5.29          3.56         0.87 o
  -7  -4   6         89.67         87.11         5.53 o
  -6  -4   6         15.12         14.35         2.13 o
  -5  -4   6          1.06          0.47         0.95 o
  -4  -4   6         32.62         27.70         3.51 o
  -3  -4   6         91.62         99.59         9.05 o
  -2  -4   6        101.94        128.73        11.33 o
  -1  -4   6         12.00         11.96         4.10 o
   0  -4   6        191.61        179.21        14.34 o
   1  -4   6         39.43         43.97         7.25 o
   2  -4   6          9.93          7.53         1.35 o
   3  -4   6        417.50        390.15         9.99 o
   4  -4   6         56.36         54.39         3.70 o
   5  -4   6          5.52          7.49         1.63 o
   6  -4   6        112.26        106.66         4.64 o
  -7  -3   6          0.22          1.07         0.91 o
  -6  -3   6         13.30         11.10         1.92 o
  -5  -3   6         22.77         19.45         2.88 o
  -4  -3   6         75.57         81.37         7.72 o
  -3  -3   6          9.11          7.18         1.60 o
  -2  -3   6        247.59        233.78        14.77 o
  -1  -3   6         70.71         70.65         4.55 o
   0  -3   6        113.71        108.57         9.98 o
   1  -3   6         36.17         29.72         5.42 o
   2  -3   6          2.65         -1.91         1.91 o
   3  -3   6          4.77          4.09         1.01 o
   4  -3   6        158.91        152.20         6.13 o
   5  -3   6        123.84        126.80         9.81 o
   6  -3   6         57.70         52.19         4.79 o
  -7  -2   6          1.07          0.67         0.98 o
  -6  -2   6          0.63         -0.38         0.95 o
  -5  -2   6          0.67          0.93         1.13 o
  -4  -2   6        272.53        267.68        48.29 o
  -3  -2   6        448.14        438.74        41.02 o
  -2  -2   6        414.24        448.04        14.36 o
  -1  -2   6        572.44        668.53        15.35 o
   0  -2   6          0.26          0.43         0.84 o
   1  -2   6          7.63         17.23         3.74 o
   2  -2   6         23.91         21.43         3.13 o
   3  -2   6        301.38        287.21        12.35 o
   4  -2   6        133.97        111.68         6.46 o
   5  -2   6        116.92         78.55         5.41 o
   6  -2   6        148.29        143.49         9.61 o
  -7  -1   6         45.79         42.58         4.34 o
  -6  -1   6         72.80         82.83         5.67 o
  -5  -1   6         78.65         65.31         5.13 o
  -4  -1   6         16.27         15.22         2.74 o
  -3  -1   6         25.40         28.12         3.92 o
  -2  -1   6        309.32        278.56        10.87 o
  -1  -1   6         64.46         66.43         3.75 o
   0  -1   6          7.92          9.04         6.66 o
   1  -1   6        206.54        176.12         7.63 o
   2  -1   6         34.46         24.88         3.16 o
   3  -1   6         22.39         28.51         2.85 o
   4  -1   6         38.51         38.57         3.66 o
   5  -1   6         64.77         49.86         4.41 o
   6  -1   6        134.54        130.06         6.64 o
   7  -1   6         97.40        108.53         6.81 o
  -7   0   6         29.19         29.20         3.61 o
  -6   0   6        283.81        281.86         9.58 o
  -5   0   6         27.80         22.21         2.41 o
  -4   0   6          5.48          4.47         1.14 o
  -3   0   6         51.41         29.96         5.65 o
  -2   0   6        951.70        843.78        26.89 o
  -1   0   6        348.89        366.94        10.00 o
   0   0   6         20.14         17.78         2.36 o
   1   0   6          1.47          2.93         0.89 o
   2   0   6          0.23          1.33         0.54 o
   3   0   6        118.47        107.96         5.20 o
   4   0   6         40.68         34.35         3.36 o
   5   0   6          1.41          1.20         0.91 o
   6   0   6          1.98          1.60         0.96 o
   7   0   6        260.45        264.30        11.43 o
  -7   1   6         14.61         12.03         2.31 o
  -6   1   6          4.52          5.25         2.50 o
  -5   1   6         33.12         29.24         3.58 o
  -4   1   6          6.27          4.60         1.19 o
  -3   1   6        142.07        138.38        11.97 o
  -2   1   6       4957.78       4866.80        44.06 o
  -1   1   6         60.66         55.87         7.88 o
   0   1   6          5.10          4.20         1.70 o
   1   1   6        303.24        389.63        20.30 o
   2   1   6        203.23        208.87         7.55 o
   3   1   6        585.12        536.08        13.61 o
   4   1   6         19.64         11.67         1.78 o
   5   1   6        270.83        254.86         7.87 o
   6   1   6         44.97         39.71         5.44 o
   7   1   6         22.89         26.36         3.98 o
  -7   2   6          0.05         -0.91         0.98 o
  -6   2   6         45.08         51.35         4.05 o
  -5   2   6        124.73        116.18         5.41 o
  -4   2   6          0.51         -0.37         0.83 o
  -3   2   6         39.40         38.29         6.24 o
  -2   2   6       3651.88       3564.48        38.76 o
  -1   2   6        271.24        253.19        10.05 o
   0   2   6        796.82        781.39        22.61 o
   1   2   6       1207.10       1202.81        25.75 o
   2   2   6          7.35          7.89         2.36 o
   3   2   6        603.51        621.99        20.86 o
   4   2   6        655.67        609.39        28.71 o
   5   2   6        833.13        879.23        18.00 o
   6   2   6         54.75         51.85         4.59 o
   7   2   6         17.72         17.78         2.55 o
  -6   3   6          4.32          4.13         1.27 o
  -5   3   6         19.28         17.05         2.67 o
  -4   3   6         56.42         47.50         3.97 o
  -3   3   6          3.74          5.11         2.18 o
  -2   3   6        192.37        205.49         8.99 o
  -1   3   6       3386.34       3124.12        49.30 o
   0   3   6        181.16        169.17        10.85 o
   1   3   6         57.32         45.57         5.33 o
   2   3   6       2347.17       2211.52        37.76 o
   3   3   6        167.87        199.97        12.60 o
   4   3   6         34.51         40.55         6.05 o
   5   3   6        739.57        753.52        21.71 o
   6   3   6         18.50         20.29         2.89 o
   7   3   6        295.38        307.36        10.16 o
   8   3   6          8.39          9.36         1.98 o
  -6   4   6          4.41          3.64         1.11 o
  -5   4   6          2.52          3.37         1.38 o
  -4   4   6         32.47         27.87         3.35 o
  -3   4   6        215.58        215.21         9.74 o
  -2   4   6        271.51        252.46        10.46 o
  -1   4   6        484.54        436.69        13.57 o
   0   4   6         46.20         37.44         6.40 o
   1   4   6         12.33          9.76         1.63 o
   2   4   6         21.98         17.81         2.52 o
   3   4   6          6.63          2.50         1.72 o
   4   4   6        570.17        601.19        24.43 o
   5   4   6        887.64        947.47        26.47 o
   6   4   6        189.40        204.43         8.84 o
   7   4   6          8.75          5.16         1.38 o
   8   4   6         32.14         35.34         3.74 o
  -6   5   6          0.13         -0.26         0.93 o
  -5   5   6          4.20          5.22         1.49 o
  -4   5   6         64.00         58.26         4.65 o
  -3   5   6         19.21         20.56         4.24 o
  -2   5   6        376.49        328.99        12.53 o
  -1   5   6        219.38        198.37        13.11 o
   0   5   6        208.75        189.71         8.28 o
   1   5   6        346.15        303.11         8.65 o
   2   5   6         27.63         39.60         3.26 o
   3   5   6        280.82        292.53        16.43 o
   4   5   6        186.20        197.69        14.67 o
   5   5   6          8.32          7.18         1.89 o
   6   5   6        124.92        123.10         9.82 o
   7   5   6         91.48         94.21         8.12 o
   8   5   6         76.77         83.46         5.90 o
  -5   6   6          9.02          8.35         2.37 o
  -4   6   6         25.59         29.97         4.88 o
  -3   6   6          8.20          2.18         1.53 o
  -2   6   6         43.27         40.87         4.07 o
  -1   6   6        160.61        157.55        12.96 o
   0   6   6        307.94        304.96        11.16 o
   1   6   6        361.24        304.55        11.12 o
   2   6   6       1465.94       1481.30        77.33 o
   3   6   6         95.67         90.30         6.63 o
   4   6   6         18.34         20.60         2.68 o
   5   6   6         84.62         93.18         6.05 o
   6   6   6         52.84         43.39         5.76 o
   7   6   6         95.15        110.43         8.53 o
   8   6   6         12.98         15.40         1.96 o
  -5   7   6          0.00          1.41         1.23 o
  -4   7   6         10.26          7.83         2.53 o
  -3   7   6        232.39        217.34        28.89 o
  -2   7   6          6.91          6.38         1.28 o
  -1   7   6        440.16        437.22        22.10 o
   0   7   6        165.32        153.70         9.09 o
   1   7   6          0.12          1.19         1.02 o
   2   7   6          0.14          1.47         1.10 o
   3   7   6        179.34        190.29        10.22 o
   4   7   6         40.36         28.79         5.01 o
   5   7   6        111.12        115.32         6.76 o
   6   7   6          0.27          1.43         1.16 o
   7   7   6          2.54          1.42         1.32 o
  -5   8   6         65.50         88.12         5.66 o
  -4   8   6          6.06          9.72         2.30 o
  -3   8   6          3.45          5.29         1.56 o
  -2   8   6        154.42        167.27         6.51 o
  -1   8   6        182.46        210.22         8.94 o
   0   8   6          4.17          1.21         1.55 o
   1   8   6          3.30         -0.54         0.94 o
   2   8   6        377.89        352.49        19.12 o
   3   8   6        194.85        216.64        13.02 o
   4   8   6        104.77         92.53         8.91 o
   5   8   6         96.98         88.36         8.97 o
   6   8   6          2.53          1.12         1.10 o
   7   8   6         36.67         45.43         4.83 o
  -4   9   6          8.46         10.28         1.55 o
  -3   9   6         24.25         22.71         3.90 o
  -2   9   6        130.81        135.13         8.53 o
  -1   9   6         23.46         26.62         4.83 o
   0   9   6          8.99         10.53         1.86 o
   1   9   6        223.25        228.48         9.26 o
   2   9   6        435.06        476.08        18.86 o
   3   9   6         38.33         27.95         4.96 o
   4   9   6         42.94         35.46         5.63 o
   5   9   6         24.09         21.22         4.80 o
   6   9   6         83.69         77.06         5.00 o
   7   9   6         29.42         38.23         3.01 o
  -3  10   6          0.39          1.24         0.74 o
  -2  10   6          2.34          1.42         1.44 o
  -1  10   6        116.13        131.56        10.06 o
   0  10   6         27.55         33.89         3.88 o
   1  10   6          2.99          2.75         2.00 o
   2  10   6        103.04         94.01         9.45 o
   3  10   6          7.43          4.16         1.48 o
   4  10   6          1.83          1.45         1.69 o
   5  10   6         30.69         25.02         4.53 o
   6  10   6        194.92        215.55         8.20 o
  -2  11   6         66.58         78.46         6.22 o
  -1  11   6        141.03        153.61         9.92 o
   0  11   6         60.40         57.32         6.70 o
   1  11   6          0.43          2.16         3.14 o
   2  11   6          3.57          5.48         2.77 o
   3  11   6         76.35         75.13         5.49 o
   4  11   6          4.12          3.48         1.34 o
   5  11   6          0.87          0.59         1.18 o
   6  11   6         30.18         29.15         3.67 o
  -1  12   6         40.35         43.22         4.53 o
   0  12   6         35.89         34.75         4.54 o
   1  12   6          0.82          0.19         1.51 o
   2  12   6         16.27         15.02         3.37 o
   3  12   6         50.78         59.21         6.39 o
   4  12   6         42.71         46.31         3.75 o
   5  12   6         54.72         61.49         3.85 o
   0  13   6          0.09         -0.33         0.69 o
   1  13   6          1.72          3.63         1.41 o
   2  13   6          1.88          2.63         1.38 o
   3  13   6          1.60          1.17         0.94 o
   4  13   6         34.03         37.38         3.65 o
  -3  -9   7          8.38          6.92         1.91 o
  -2  -9   7         84.74         95.23         6.69 o
  -1  -9   7          2.13         -1.70         1.70 o
   0  -9   7          7.41          8.88         2.87 o
   1  -9   7         15.02         19.79         3.12 o
  -4  -8   7          0.80         -0.05         0.57 o
  -3  -8   7         26.59         29.38         4.51 o
  -2  -8   7          8.54          6.71         2.40 o
  -1  -8   7          8.12          9.00         1.90 o
   0  -8   7          8.09          6.68         2.24 o
   1  -8   7         62.47         56.91         6.30 o
   2  -8   7         30.79         29.96         4.11 o
   3  -8   7        262.13        258.70         9.62 o
  -5  -7   7          3.28          2.24         0.85 o
  -4  -7   7          3.39          5.15         2.29 o
  -3  -7   7         46.90         42.74         5.72 o
  -2  -7   7         31.39         30.84         4.98 o
  -1  -7   7         62.26         62.67         4.93 o
   0  -7   7        126.22        120.40        10.02 o
   1  -7   7         85.43         86.75         8.26 o
   2  -7   7         50.53         48.50         5.97 o
   3  -7   7          0.23          1.33         1.51 o
   4  -7   7         59.31         68.96         4.83 o
  -6  -6   7         19.25         16.35         2.40 o
  -5  -6   7         73.05         75.42         4.62 o
  -4  -6   7          1.17          1.01         1.32 o
  -3  -6   7         10.49         10.19         2.26 o
  -2  -6   7          2.69          2.31         1.66 o
  -1  -6   7         17.10         20.90         4.33 o
   0  -6   7         34.46         30.60         5.41 o
   1  -6   7         15.27         16.63         3.91 o
   2  -6   7         13.10         11.66         2.21 o
   3  -6   7         64.10         65.00         4.77 o
   4  -6   7        143.62        120.85         8.03 o
  -6  -5   7         61.05         48.76        15.89 o
  -5  -5   7        172.71        162.18        10.32 o
  -4  -5   7          8.33          6.32         2.34 o
  -3  -5   7         77.16         66.38         5.41 o
  -2  -5   7          7.32          5.31         1.50 o
  -1  -5   7        202.29        208.74        10.56 o
   0  -5   7         24.31         22.36         2.95 o
   1  -5   7        904.71        893.16        57.97 o
   2  -5   7          0.66          0.84         0.72 o
   3  -5   7         37.83         36.74         3.07 o
   4  -5   7          1.84          0.97         0.76 o
   5  -5   7        174.66        190.42         9.23 o
  -6  -4   7         30.58         24.33         2.60 o
  -5  -4   7        161.02        131.06         6.82 o
  -4  -4   7         14.30         15.53         2.71 o
  -3  -4   7         10.60         11.94         3.33 o
  -2  -4   7          0.99          1.06         0.66 o
  -1  -4   7         19.08         15.48         3.22 o
   0  -4   7        260.05        241.56        12.68 o
   1  -4   7       1261.77       1288.63        40.75 o
   2  -4   7         24.97         19.97         2.35 o
   3  -4   7         61.32         55.63         3.81 o
   4  -4   7          5.67          5.33         1.21 o
   5  -4   7          3.06          3.58         1.16 o
  -6  -3   7         50.62         47.90         6.28 o
  -5  -3   7         14.56         13.26         2.52 o
  -4  -3   7         31.50         37.21         3.91 o
  -3  -3   7         64.81         59.51         7.08 o
  -2  -3   7        346.91        342.17        33.19 o
  -1  -3   7        722.80        770.01        20.40 o
   0  -3   7          4.85          8.68         3.45 o
   1  -3   7        298.67        263.28        17.29 o
   2  -3   7         78.86         79.54         4.30 o
   3  -3   7         53.09         38.95         3.09 o
   4  -3   7        347.70        302.39        10.59 o
   5  -3   7         34.43         40.25         5.11 o
   6  -3   7         49.55         46.64         3.35 o
  -6  -2   7          0.17         -0.07         0.83 o
  -5  -2   7         30.44         25.55         3.24 o
  -4  -2   7          4.91          5.48         1.53 o
  -3  -2   7         41.16         40.71         3.90 o
  -2  -2   7        282.66        279.21        11.92 o
  -1  -2   7          1.61          1.00         1.38 o
   0  -2   7         71.69         71.62         7.63 o
   1  -2   7        715.66        726.59        26.01 o
   2  -2   7         73.98         72.94         8.74 o
   3  -2   7        146.62        132.94         5.86 o
   4  -2   7        344.45        280.13        10.36 o
   5  -2   7        361.85        315.94        10.80 o
   6  -2   7         26.20         26.91         2.27 o
  -6  -1   7         73.08         68.47         4.62 o
  -5  -1   7        148.34        144.53         8.92 o
  -4  -1   7         77.18         74.33         6.57 o
  -3  -1   7          4.52          8.47         3.62 o
  -2  -1   7         47.52         52.84         7.32 o
  -1  -1   7          9.90          9.18         3.13 o
   0  -1   7        569.47        646.91        36.15 o
   1  -1   7       1695.87       1688.84        37.20 o
   2  -1   7       1084.55        999.81        21.14 o
   3  -1   7        150.68        146.79         8.81 o
   4  -1   7          0.50         -0.06         0.75 o
   5  -1   7        150.93        121.31         6.85 o
   6  -1   7          8.93         10.11         1.78 o
   7  -1   7         47.55         56.25         4.72 o
  -7   0   7          8.46          5.53         1.53 o
  -6   0   7         15.87         10.15         1.80 o
  -5   0   7          0.06         -0.02         0.79 o
  -4   0   7         82.05         71.90         4.24 o
  -3   0   7          9.35          6.53         3.32 o
  -2   0   7         66.21         53.99         7.24 o
  -1   0   7         90.70         71.28         7.89 o
   0   0   7         31.58         56.94         4.44 o
   1   0   7        867.84        963.59        17.65 o
   2   0   7        119.50        137.27         8.15 o
   3   0   7        161.94        128.18         7.73 o
   4   0   7        269.57        251.51        11.35 o
   5   0   7        930.05        815.47        17.69 o
   6   0   7        371.96        360.00        17.50 o
   7   0   7         96.56        113.52         7.12 o
  -6   1   7          1.07          2.57         1.72 o
  -5   1   7         84.69         69.98         6.37 o
  -4   1   7        143.61        118.62         9.43 o
  -3   1   7          0.75         -1.59         1.63 o
  -2   1   7         85.39         90.99         6.55 o
  -1   1   7        118.82        129.89        10.39 o
   0   1   7       1264.02       1328.90        30.29 o
   1   1   7          0.14          1.26         0.94 o
   2   1   7       1396.62       1490.86       195.64 o
   3   1   7        773.32        680.40        16.78 o
   4   1   7        170.16        142.90         5.68 o
   5   1   7        453.13        421.88        13.35 o
   6   1   7        185.73        196.63        12.19 o
   7   1   7          0.00          0.00         0.93 o
  -6   2   7         10.17          7.92         2.48 o
  -5   2   7         94.82         85.74         5.45 o
  -4   2   7        114.74         97.56         8.25 o
  -3   2   7         89.37         78.62         9.49 o
  -2   2   7          6.58          8.30         2.33 o
  -1   2   7        502.60        511.51        20.87 o
   0   2   7          2.72          2.45         2.04 o
   1   2   7          8.56         21.73         2.35 o
   2   2   7        513.96        519.75        40.84 o
   3   2   7         84.14         79.36         5.66 o
   4   2   7         61.62         61.03         7.50 o
   5   2   7         11.45          9.62         2.02 o
   6   2   7          6.31          6.12         1.80 o
   7   2   7         74.83         75.50         6.77 o
  -6   3   7         54.94         59.07         3.88 o
  -5   3   7         21.19         15.99         2.83 o
  -4   3   7        138.90        112.97         5.39 o
  -3   3   7         33.66         27.64         2.88 o
  -2   3   7        721.96        690.64        52.21 o
  -1   3   7        528.57        498.12        25.91 o
   0   3   7        211.17        199.46        12.79 o
   1   3   7        592.86        592.46        20.21 o
   2   3   7          7.72         11.33         3.14 o
   3   3   7         63.68         66.49         7.63 o
   4   3   7         80.20         64.99         7.76 o
   5   3   7        517.32        514.20        13.73 o
   6   3   7        115.16        126.12         6.93 o
   7   3   7         57.39         66.80         6.60 o
  -6   4   7         42.53         40.13         3.00 o
  -5   4   7         10.66          9.99         1.98 o
  -4   4   7         98.92         67.68         4.41 o
  -3   4   7         24.01         20.05         4.02 o
  -2   4   7         17.10         14.09         3.85 o
  -1   4   7         70.72         86.33         6.50 o
   0   4   7        373.33        336.98        11.97 o
   1   4   7         52.46         58.87         3.97 o
   2   4   7         79.08         55.19         4.87 o
   3   4   7        160.25        183.19        13.23 o
   4   4   7         19.20         13.64         3.72 o
   5   4   7        784.77        866.45        25.55 o
   6   4   7        148.68        148.32         7.37 o
   7   4   7          1.99         -0.92         1.44 o
   8   4   7          0.12          1.12         0.78 o
  -6   5   7         57.96         81.94         5.48 o
  -5   5   7        101.76        100.42         5.48 o
  -4   5   7         33.57         16.71         3.99 o
  -3   5   7         21.74         16.00         3.82 o
  -2   5   7          3.07          2.87         1.43 o
  -1   5   7        103.62         90.95         9.74 o
   0   5   7          6.70          4.28         1.23 o
   1   5   7        296.28        251.58         8.31 o
   2   5   7          6.78          5.04         1.34 o
   3   5   7        342.98        301.67        17.66 o
   4   5   7        327.56        300.49        18.65 o
   5   5   7        147.45        162.34        10.94 o
   6   5   7         38.03         44.30         5.87 o
   7   5   7         52.79         61.74         6.46 o
   8   5   7          3.70          3.55         1.23 o
  -5   6   7         44.20         41.27         4.98 o
  -4   6   7          4.28          1.11         1.49 o
  -3   6   7         41.52         29.86         5.18 o
  -2   6   7          7.83          6.99         2.06 o
  -1   6   7        312.64        298.35        18.32 o
   0   6   7         68.17         70.65         5.70 o
   1   6   7        128.06        112.39         7.03 o
   2   6   7        251.21        287.66        11.87 o
   3   6   7         15.37          8.41         3.21 o
   4   6   7         15.10         13.51         2.27 o
   5   6   7         78.27         67.00         5.24 o
   6   6   7        227.99        239.26        13.37 o
   7   6   7        116.17        142.53         9.40 o
  -5   7   7          2.67          5.10         1.63 o
  -4   7   7         46.50         45.86         5.55 o
  -3   7   7          9.46         15.45         3.70 o
  -2   7   7         87.51         80.54         5.59 o
  -1   7   7          1.46          2.08         1.12 o
   0   7   7         22.94         20.74         5.00 o
   1   7   7          0.89          1.79         1.20 o
   2   7   7         60.52         63.41         5.90 o
   3   7   7         11.71          5.40         2.35 o
   4   7   7        309.08        280.60        15.36 o
   5   7   7        353.26        345.68        24.71 o
   6   7   7         63.30         75.87         7.32 o
   7   7   7        149.75        185.24        10.20 o
  -4   8   7        113.81        110.14         7.69 o
  -3   8   7         61.51         50.13         4.12 o
  -2   8   7         79.66         88.76         6.15 o
  -1   8   7          0.58          0.80         1.05 o
   0   8   7        125.00        133.99        12.65 o
   1   8   7         93.22         95.24         8.91 o
   2   8   7         65.33         70.59         7.30 o
   3   8   7         14.42         16.07         4.03 o
   4   8   7          9.05          9.32         3.30 o
   5   8   7         82.76         69.83         8.11 o
   6   8   7         98.23        100.84         8.05 o
   7   8   7          3.95          5.73         2.24 o
  -4   9   7         90.89         97.27         4.30 o
  -3   9   7          9.10          6.78         2.17 o
  -2   9   7         29.91         32.98         4.01 o
  -1   9   7         48.16         60.66         5.04 o
   0   9   7         11.16         10.17         2.72 o
   1   9   7        368.44        380.80        18.38 o
   2   9   7        377.96        367.31        15.57 o
   3   9   7        210.98        195.68        12.92 o
   4   9   7          7.84          7.75         2.03 o
   5   9   7          1.19          1.89         2.22 o
   6   9   7         46.97         45.58         6.03 o
   7   9   7         19.16         28.19         2.46 o
  -3  10   7         43.55         44.33         4.60 o
  -2  10   7         56.80         56.84         5.94 o
  -1  10   7         11.00          7.45         2.79 o
   0  10   7         61.44         63.18         4.90 o
   1  10   7        258.56        274.89        10.07 o
   2  10   7        277.40        281.92        16.14 o
   3  10   7        163.35        157.90        11.29 o
   4  10   7         52.58         53.14         6.69 o
   5  10   7         47.39         40.35         3.95 o
   6  10   7         10.76          5.78         2.04 o
  -2  11   7         28.48         39.90         4.24 o
  -1  11   7         20.46         20.84         3.71 o
   0  11   7         27.61         29.55         4.70 o
   1  11   7          0.78          2.24         1.17 o
   2  11   7        222.43        249.83        14.40 o
   3  11   7         38.87         33.34         3.71 o
   4  11   7          2.59          2.18         1.13 o
   5  11   7        123.02        135.68         6.68 o
   6  11   7          5.73          9.17         2.13 o
  -1  12   7          0.05          1.29         1.11 o
   0  12   7         59.35         69.05         6.19 o
   1  12   7         40.50         39.65         5.14 o
   2  12   7         60.08         66.23         6.72 o
   3  12   7          2.41          5.43         2.36 o
   4  12   7          9.25         13.06         2.96 o
   5  12   7         48.89         50.68         4.90 o
   0  13   7          7.35          5.18         1.42 o
   1  13   7          9.77          9.85         2.11 o
   2  13   7          2.25          1.84         1.01 o
   3  13   7         15.14         15.51         2.74 o
   4  13   7         19.19         20.14         2.74 o
  -4  -8   8         28.23         30.27         3.46 o
  -3  -8   8        118.55        129.96         8.07 o
  -2  -8   8          1.48          0.73         1.45 o
  -1  -8   8         92.26        103.91         7.24 o
   0  -8   8         34.92         29.41         4.36 o
   1  -8   8         51.32         55.29         5.53 o
   2  -8   8         12.46         11.31         2.32 o
  -4  -7   8         34.65         39.80         4.78 o
  -3  -7   8          6.14          5.59         2.28 o
  -2  -7   8         11.97          9.85         2.79 o
  -1  -7   8        196.13        186.12         8.09 o
   0  -7   8          1.00          4.10         2.20 o
   1  -7   8         43.22         39.19         5.45 o
   2  -7   8          9.85          8.32         2.52 o
   3  -7   8         63.09         57.75         5.12 o
  -5  -6   8          0.86         -0.12         0.67 o
  -4  -6   8          0.02         -0.89         1.48 o
  -3  -6   8          1.15          0.26         0.81 o
  -2  -6   8        173.55        167.42        11.41 o
  -1  -6   8        397.74        427.25        13.60 o
   0  -6   8       1307.68       1469.49        34.67 o
   1  -6   8         58.16         68.54         7.45 o
   2  -6   8          1.99          0.45         1.53 o
   3  -6   8         22.61         25.33         4.16 o
   4  -6   8        157.17        189.48         9.12 o
  -5  -5   8         93.76         96.03         7.38 o
  -4  -5   8         31.08         28.23         4.71 o
  -3  -5   8         51.82         46.09         4.43 o
  -2  -5   8          3.58          1.82         1.81 o
  -1  -5   8         60.55         59.75         4.15 o
   0  -5   8         22.78         19.66         2.89 o
   1  -5   8          0.88          1.32         1.74 o
   2  -5   8         11.19          6.99         2.78 o
   3  -5   8        345.95        320.91        15.42 o
   4  -5   8        234.61        220.11        11.43 o
   5  -5   8          5.55          4.98         1.43 o
  -6  -4   8         40.98         38.38         3.91 o
  -5  -4   8         10.54         12.40         2.01 o
  -4  -4   8         17.67         15.44         2.59 o
  -3  -4   8        107.44        103.24         9.69 o
  -2  -4   8          0.08          0.37         1.08 o
  -1  -4   8          0.89          0.92         0.87 o
   0  -4   8          0.72          4.56         3.53 o
   1  -4   8       2059.63       2069.29        40.64 o
   2  -4   8          7.92          6.85         2.42 o
   3  -4   8        154.98        152.27         6.21 o
   4  -4   8         32.18         24.29         3.00 o
   5  -4   8         74.39         75.13         6.24 o
  -6  -3   8          0.10         -0.42         0.61 o
  -5  -3   8        175.77        152.14         7.19 o
  -4  -3   8        178.37        166.15        12.47 o
  -3  -3   8        256.10        232.30        14.45 o
  -2  -3   8          8.88          7.75         2.12 o
  -1  -3   8         15.55         10.88         1.93 o
   0  -3   8        263.96        245.95        17.50 o
   1  -3   8         38.13         47.48         4.21 o
   2  -3   8         76.42         68.38         3.66 o
   3  -3   8          0.15          0.85         0.88 o
   4  -3   8         30.98         23.99         3.05 o
   5  -3   8         72.06         73.54         4.84 o
   6  -3   8        176.46        168.66         8.08 o
  -6  -2   8          8.04          6.64         1.36 o
  -5  -2   8          1.91          2.01         1.01 o
  -4  -2   8         47.12         49.64         4.54 o
  -3  -2   8        215.45        248.32        34.22 o
  -2  -2   8          0.41         -0.48         0.77 o
  -1  -2   8         97.34        105.69        10.49 o
   0  -2   8        276.48        270.54        16.94 o
   1  -2   8        285.76        274.44        17.25 o
   2  -2   8        903.82        792.35        16.91 o
   3  -2   8        555.83        513.03        13.51 o
   4  -2   8          1.55          3.02         1.38 o
   5  -2   8         43.16         31.76         4.54 o
   6  -2   8          0.39         -0.08         1.22 o
  -6  -1   8         16.99         16.94         2.13 o
  -5  -1   8         88.04         85.51         5.54 o
  -4  -1   8         63.98         68.10         6.18 o
  -3  -1   8         43.95         46.93         4.32 o
  -2  -1   8          0.37          1.77         2.21 o
  -1  -1   8         55.70         65.01         8.10 o
   0  -1   8        168.99        158.00        16.47 o
   1  -1   8        300.23        251.49        15.91 o
   2  -1   8         55.21         51.93         5.27 o
   3  -1   8        140.70        121.91         6.70 o
   4  -1   8        135.73        129.90         7.07 o
   5  -1   8        105.67         85.42         5.66 o
   6  -1   8         14.15         19.00         2.40 o
  -6   0   8         10.31         10.33         2.67 o
  -5   0   8         19.35         15.75         1.99 o
  -4   0   8        172.30        150.46         7.40 o
  -3   0   8         16.20         16.49         3.10 o
  -2   0   8         70.58         66.70         8.75 o
  -1   0   8        358.35        339.74        18.16 o
   0   0   8        491.05        500.28        14.13 o
   1   0   8       1111.41       1273.24        32.75 o
   2   0   8         44.85         37.79         4.19 o
   3   0   8         16.38         16.26         3.10 o
   4   0   8         46.04         43.94         4.62 o
   5   0   8          4.49          2.27         1.20 o
   6   0   8         77.81         60.15         4.46 o
   7   0   8         49.79         68.32         5.08 o
  -6   1   8          7.26         10.54         2.73 o
  -5   1   8          6.44          4.50         1.61 o
  -4   1   8          9.04          4.69         2.07 o
  -3   1   8        804.02        854.37        18.11 o
  -2   1   8         89.31         85.86         6.78 o
  -1   1   8         84.70         85.54         9.17 o
   0   1   8         87.83         91.95         6.00 o
   1   1   8        153.90        178.16        12.09 o
   2   1   8         47.47         46.89         5.42 o
   3   1   8        361.69        333.20        13.18 o
   4   1   8        255.88        238.38         9.29 o
   5   1   8         38.50         32.64         3.65 o
   6   1   8          1.32          2.40         1.63 o
   7   1   8         68.58         68.82         5.80 o
  -6   2   8         22.62         26.69         3.79 o
  -5   2   8          0.19         -0.33         1.36 o
  -4   2   8         29.26         20.26         2.34 o
  -3   2   8        134.91        117.44         9.62 o
  -2   2   8         19.04         21.57         3.56 o
  -1   2   8          3.62          5.20         2.75 o
   0   2   8        138.02        103.93         9.77 o
   1   2   8         50.03         33.30         5.59 o
   2   2   8        534.39        564.34        51.27 o
   3   2   8        826.59        695.20        32.69 o
   4   2   8        414.21        392.77        11.61 o
   5   2   8         97.64         93.80         5.87 o
   6   2   8          3.49          1.55         1.58 o
   7   2   8        104.11         92.39         7.15 o
  -6   3   8         13.45         15.25         1.78 o
  -5   3   8         32.08         26.25         3.13 o
  -4   3   8         14.32         13.23         1.91 o
  -3   3   8        162.52        166.65         8.20 o
  -2   3   8       1125.15       1119.45        25.70 o
  -1   3   8        176.26        155.11         9.09 o
   0   3   8          9.81          8.31         2.96 o
   1   3   8          3.97          1.71         1.26 o
   2   3   8         94.62         60.79         7.34 o
   3   3   8        208.88        194.82         9.12 o
   4   3   8        683.48        707.16        22.24 o
   5   3   8         79.84         79.73         5.43 o
   6   3   8          6.62          7.67         2.59 o
   7   3   8         66.89         70.82         6.50 o
  -6   4   8         37.89         36.53         4.09 o
  -5   4   8          2.78          1.01         0.78 o
  -4   4   8         34.25         30.74         2.78 o
  -3   4   8         67.86         61.91         5.10 o
  -2   4   8        105.21         94.25        10.45 o
  -1   4   8         13.81         10.21         2.50 o
   0   4   8         37.01         34.89         4.32 o
   1   4   8        266.38        243.67         8.46 o
   2   4   8         17.20         25.78         6.62 o
   3   4   8         37.68         32.69         5.83 o
   4   4   8        264.11        254.99        35.35 o
   5   4   8         33.46         40.12         5.69 o
   6   4   8          4.30          7.42         2.74 o
   7   4   8         48.31         58.36         4.29 o
  -5   5   8         93.11         90.90         7.39 o
  -4   5   8         82.42         82.63         8.13 o
  -3   5   8         18.82         16.72         2.70 o
  -2   5   8         27.21         36.94         3.69 o
  -1   5   8         15.90         14.30         3.76 o
   0   5   8         10.27          4.89         1.47 o
   1   5   8       1387.66       1286.22        59.75 o
   2   5   8        499.87        485.88        25.00 o
   3   5   8         13.38         17.49         4.60 o
   4   5   8         29.99         30.07         4.48 o
   5   5   8         99.54        123.23         9.67 o
   6   5   8         16.65         16.53         3.61 o
   7   5   8         19.57         21.31         2.71 o
  -5   6   8         68.27         65.72         5.76 o
  -4   6   8          0.79          2.09         2.32 o
  -3   6   8          1.43         -0.89         1.92 o
  -2   6   8        148.56        127.37        10.00 o
  -1   6   8        330.27        328.39        15.58 o
   0   6   8          0.86          2.34         1.19 o
   1   6   8        309.61        282.86        12.09 o
   2   6   8          2.06          0.14         1.56 o
   3   6   8        162.69        169.26        14.00 o
   5   6   8         99.01         87.69         8.00 o
   6   6   8         10.74         18.14         3.68 o
   7   6   8         65.89         74.87         4.84 o
  -5   7   8          0.19          1.30         1.00 o
  -4   7   8          0.58          1.87         1.82 o
  -3   7   8          0.68         -0.65         1.57 o
  -2   7   8        425.18        439.53        13.38 o
  -1   7   8        284.72        292.35        15.04 o
   0   7   8        189.04        187.76        11.91 o
   1   7   8         13.66         12.50         2.65 o
   2   7   8        357.51        348.85        14.37 o
   3   7   8        320.72        343.41        12.22 o
   4   7   8         51.07         41.27         6.09 o
   5   7   8         36.72         46.88         5.79 o
   6   7   8         23.73         20.84         3.85 o
   7   7   8          1.36          1.15         0.77 o
  -4   8   8          1.40          3.20         1.61 o
  -3   8   8          2.39          0.95         1.60 o
  -2   8   8          3.92          6.45         1.77 o
  -1   8   8         17.30         17.58         2.54 o
   0   8   8        131.32        138.81        12.27 o
   1   8   8         81.26         83.54         8.45 o
   2   8   8        387.72        368.91        12.28 o
   3   8   8        298.46        246.28        10.45 o
   4   8   8        298.42        301.93        11.82 o
   6   8   8        117.42        121.49         6.48 o
   7   8   8         13.52         18.50         2.18 o
  -4   9   8         56.27         63.62         4.48 o
  -3   9   8          3.91          2.12         1.18 o
  -2   9   8         14.42         13.07         2.20 o
  -1   9   8        239.89        245.48        10.26 o
   0   9   8          1.84          4.58         1.60 o
   1   9   8        225.78        247.62        14.66 o
   2   9   8        156.06        154.52        11.85 o
   3   9   8        495.21        479.09        14.30 o
   4   9   8         44.00         44.92         4.54 o
   5   9   8        121.86        117.88        10.37 o
   6   9   8         86.38         94.97         8.48 o
   7   9   8          8.13         10.48         2.36 o
  -3  10   8         33.52         34.29         2.53 o
  -2  10   8         45.76         46.51         3.47 o
  -1  10   8          3.65          2.98         0.92 o
   0  10   8         17.02         17.49         2.59 o
   1  10   8          3.16          2.00         1.08 o
   2  10   8         70.30         70.50         8.02 o
   3  10   8          0.17         -0.82         1.31 o
   4  10   8         29.11         23.01         4.60 o
   5  10   8         47.55         50.15         6.03 o
   6  10   8          8.95          8.72         2.34 o
  -2  11   8          0.22         -1.04         1.04 o
  -1  11   8         22.74         22.28         3.62 o
   0  11   8         41.42         44.90         3.70 o
   1  11   8        136.39        134.39         6.77 o
   2  11   8        565.86        601.91        21.86 o
   3  11   8        115.04        115.79         9.66 o
   4  11   8         41.58         42.32         5.70 o
   5  11   8         29.36         28.75         4.40 o
   6  11   8          0.46          2.49         1.19 o
  -1  12   8         28.44         32.57         3.48 o
   0  12   8          0.16          1.61         1.29 o
   1  12   8          0.64         -0.77         1.48 o
   2  12   8         73.21         74.98         4.65 o
   3  12   8         17.80         18.93         3.44 o
   4  12   8          6.85          6.11         1.93 o
   5  12   8          0.34          0.68         1.01 o
   1  13   8         27.24         28.32         3.34 o
   2  13   8         52.27         49.30         4.61 o
   3  13   8         41.31         43.23         4.32 o
   4  13   8          1.93          1.77         1.05 o
  -2  -8   9          0.08         -0.62         0.76 o
  -1  -8   9         73.22         72.91         5.16 o
   0  -8   9          4.89          9.26         2.55 o
   1  -8   9          0.23         -1.16         1.16 o
  -4  -7   9          5.16          3.77         2.95 o
  -3  -7   9         31.97         27.04         3.88 o
  -2  -7   9          1.49         -0.20         1.25 o
  -1  -7   9        146.92        156.04         6.78 o
   0  -7   9         17.23         15.92         3.28 o
   1  -7   9        169.61        180.08        10.23 o
   2  -7   9         51.15         53.42         5.17 o
  -4  -6   9          1.44          1.40         1.10 o
  -3  -6   9          1.05         -0.59         1.84 o
  -2  -6   9        107.21        102.53         5.95 o
  -1  -6   9          6.62          3.77         1.23 o
   0  -6   9        228.00        233.57         9.49 o
   1  -6   9         19.28         13.53         3.34 o
   2  -6   9         17.38         19.74         3.63 o
   3  -6   9         11.20         11.21         2.50 o
  -5  -5   9          0.12         -0.40         1.02 o
  -4  -5   9         17.81         16.71         3.18 o
  -3  -5   9         11.43          9.72         2.02 o
  -2  -5   9        448.52        440.35        18.77 o
  -1  -5   9         23.66         24.27         3.12 o
   0  -5   9         57.39         65.16         5.09 o
   1  -5   9         14.43         13.22         2.93 o
   2  -5   9         21.20         22.03         4.22 o
   3  -5   9         71.98         66.93         6.68 o
   4  -5   9         98.85        105.85         7.28 o
  -5  -4   9        140.06        145.92        10.13 o
  -4  -4   9         22.29         22.61         3.90 o
  -3  -4   9         25.63         18.98         2.91 o
  -2  -4   9         28.65         25.52         4.85 o
  -1  -4   9          8.10          9.28         2.07 o
   0  -4   9         72.20         85.72         4.81 o
   1  -4   9         61.04         70.08         7.47 o
   2  -4   9          3.98          4.08         2.25 o
   3  -4   9         53.34         55.99         6.47 o
   4  -4   9         13.61         13.38         3.08 o
   5  -4   9         53.24         67.79         5.33 o
  -5  -3   9         83.09         78.42         4.77 o
  -4  -3   9          0.01          2.46         2.11 o
  -3  -3   9          3.93          1.55         1.84 o
  -2  -3   9          2.08          3.31         1.80 o
  -1  -3   9        107.49         99.04         6.44 o
   0  -3   9          0.64          1.08         0.85 o
   1  -3   9          0.25          1.89         1.00 o
   2  -3   9        642.53        643.78        23.30 o
   3  -3   9          2.12          3.42         1.25 o
   4  -3   9        151.31        160.84        10.86 o
   5  -3   9        317.82        292.53        12.81 o
  -6  -2   9          9.65         10.51         1.41 o
  -5  -2   9          5.86          6.75         1.66 o
  -4  -2   9         86.38         94.06         6.95 o
  -3  -2   9        372.51        439.71        39.57 o
  -2  -2   9          0.50          1.47         1.17 o
  -1  -2   9          0.15          0.31         0.80 o
   0  -2   9         24.33         27.90         4.69 o
   1  -2   9          7.78         11.51         2.04 o
   2  -2   9        336.88        345.18        11.80 o
   3  -2   9         30.51         25.27         3.23 o
   4  -2   9         27.89         38.28         5.62 o
   5  -2   9         57.81         49.36         5.77 o
   6  -2   9         15.27         14.76         2.48 o
  -6  -1   9          1.83          1.45         1.00 o
  -5  -1   9         36.53         33.80         3.31 o
  -4  -1   9         31.25         31.85         3.69 o
  -3  -1   9          4.08          5.45         1.71 o
  -2  -1   9        235.45        274.75        11.27 o
  -1  -1   9          2.83          1.84         2.80 o
   0  -1   9         19.70         34.25         6.12 o
   1  -1   9         43.51         38.90         6.67 o
   2  -1   9          3.27          5.75         2.32 o
   3  -1   9        499.65        440.62        18.96 o
   4  -1   9        201.14        155.22         7.88 o
   5  -1   9          5.93          6.07         2.10 o
   6  -1   9         45.44         41.29         3.86 o
  -6   0   9         26.47         30.64         3.81 o
  -5   0   9         10.26          9.58         2.83 o
  -4   0   9          0.23          2.11         0.87 o
  -3   0   9         26.20         23.23         3.84 o
  -2   0   9        275.96        318.62        11.54 o
  -1   0   9         24.77         17.48         4.60 o
   0   0   9         22.53         25.56         4.99 o
   1   0   9          3.53          6.98         2.64 o
   2   0   9          0.33          0.86         1.74 o
   3   0   9        423.85        374.67        17.17 o
   4   0   9        126.00         93.36         6.05 o
   5   0   9         58.12         61.99         6.96 o
   6   0   9        143.87        139.60         9.13 o
   7   0   9         27.80         28.54         3.14 o
  -6   1   9          4.40          3.10         1.31 o
  -5   1   9          7.73          5.27         1.48 o
  -4   1   9         52.27         53.26         8.93 o
  -3   1   9        789.09        863.97        88.10 o
  -2   1   9          0.54          0.38         1.68 o
  -1   1   9          4.06          3.77         1.57 o
   0   1   9          0.37          2.51         1.41 o
   1   1   9          1.46          1.03         1.46 o
   2   1   9        405.58        438.58        20.93 o
   3   1   9        243.02        225.51         9.96 o
   4   1   9          9.02          7.25         2.57 o
   5   1   9         13.87         14.10         3.51 o
   6   1   9        178.15        176.25        10.90 o
   7   1   9          8.21         10.03         2.07 o
  -6   2   9         18.86         23.22         3.07 o
  -5   2   9          3.25          4.93         1.37 o
  -4   2   9         93.41         84.95         5.85 o
  -3   2   9        991.85        986.60        28.65 o
  -2   2   9        141.59        141.30        10.21 o
  -1   2   9         78.37         74.28         6.56 o
   0   2   9         23.15         26.15         5.41 o
   1   2   9        241.42        281.54        15.88 o
   2   2   9        635.40        584.56        23.63 o
   3   2   9        311.91        268.44        11.53 o
   4   2   9       1606.76       1519.13        34.25 o
   5   2   9         40.80         33.38         5.31 o
   6   2   9         37.64         46.09         5.81 o
   7   2   9         38.57         41.67         4.51 o
  -6   3   9         16.83         16.48         2.35 o
  -5   3   9         26.56         23.54         2.61 o
  -4   3   9          3.76          1.53         0.70 o
  -3   3   9        716.68        710.88        27.96 o
  -2   3   9       1175.45       1207.11        31.25 o
  -1   3   9         69.68         67.49        11.62 o
   0   3   9        303.70        345.05        19.01 o
   1   3   9          9.46          3.26         2.04 o
   2   3   9        131.03        103.80        10.37 o
   3   3   9         19.65         17.97         4.16 o
   4   3   9         69.39         67.77         5.36 o
   5   3   9         55.87         51.22         4.72 o
   6   3   9        329.19        312.36        15.12 o
   7   3   9         27.46         24.13         3.69 o
  -5   4   9         34.31         34.11         4.81 o
  -4   4   9          0.14         -1.04         1.04 o
  -3   4   9          1.76          1.61         1.61 o
  -2   4   9        457.90        488.37        13.82 o
  -1   4   9        398.97        359.52        14.78 o
   0   4   9         32.27         24.80         3.70 o
   1   4   9        257.91        243.06         9.07 o
   2   4   9         14.64         16.47         3.20 o
   3   4   9        237.11        160.77        13.39 o
   4   4   9       2089.82       2039.88        33.13 o
   5   4   9        265.99        282.79        11.01 o
   6   4   9         46.58         43.82         4.23 o
   7   4   9          1.57          3.54         1.70 o
  -5   5   9         21.99         30.04         3.97 o
  -4   5   9         48.95         44.24         3.84 o
  -3   5   9         62.75         73.17         5.46 o
  -2   5   9        269.81        291.62        10.76 o
  -1   5   9        779.51        892.54        18.43 o
   0   5   9         47.26         41.62         5.01 o
   1   5   9          3.09          0.59         1.24 o
   2   5   9          0.87          1.73         1.58 o
   3   5   9        272.71        255.15        15.32 o
   4   5   9        177.55        159.97         8.12 o
   5   5   9        119.39        119.29         9.48 o
   6   5   9          7.89          4.11         1.36 o
   7   5   9          5.13          4.60         1.37 o
  -5   6   9          1.29          3.11         1.26 o
  -4   6   9          7.58          6.14         2.36 o
  -3   6   9         55.37         45.76         6.49 o
  -2   6   9          6.80          7.07         1.79 o
  -1   6   9         67.45         76.51         5.52 o
   0   6   9        705.75        673.11        83.57 o
   1   6   9        190.48        161.38         9.64 o
   2   6   9         47.21         38.80         3.89 o
   3   6   9         18.74         15.10         4.08 o
   4   6   9          9.44          7.85         3.02 o
   5   6   9        807.35        833.08        24.51 o
   6   6   9        210.97        194.59         8.68 o
   7   6   9         22.69         25.77         2.68 o
  -4   7   9         17.59         15.13         3.19 o
  -3   7   9        100.94         84.10         8.27 o
  -2   7   9        132.04        142.20         7.69 o
  -1   7   9          1.40         -0.28         1.44 o
   0   7   9        103.66        116.28         6.81 o
   1   7   9        260.13        271.38        15.12 o
   2   7   9          2.02          4.78         2.00 o
   3   7   9         22.88         20.92         4.64 o
   4   7   9         86.05         86.43         9.41 o
   5   7   9          9.20         10.70         3.79 o
   6   7   9         20.89         22.02         3.57 o
   7   7   9         35.60         35.60         3.02 o
  -4   8   9         30.07         31.88         3.79 o
  -3   8   9          2.67          3.62         2.08 o
  -2   8   9        157.57        153.40        11.09 o
  -1   8   9          9.69          9.43         2.78 o
   0   8   9        160.18        159.79        11.30 o
   1   8   9         57.28         50.32         6.59 o
   2   8   9         20.23         17.97         4.05 o
   3   8   9         22.16         16.68         3.97 o
   4   8   9         89.55         84.26         9.17 o
   5   8   9          0.24          1.84         1.85 o
   6   8   9         24.17         22.66         4.34 o
   7   8   9        137.62        132.94         5.24 o
  -3   9   9          3.92          3.31         1.22 o
  -2   9   9          5.81          7.60         2.28 o
  -1   9   9          6.85          6.03         1.55 o
   0   9   9        246.65        269.83        10.19 o
   1   9   9        110.06        105.91         9.60 o
   2   9   9         32.35         32.14         5.37 o
   3   9   9         57.31         52.45         6.86 o
   4   9   9         15.19          7.79         3.12 o
   5   9   9         19.04          9.03         3.03 o
   6   9   9         24.50         21.92         4.13 o
  -3  10   9          5.95          3.92         1.30 o
  -2  10   9          5.70          5.80         1.72 o
  -1  10   9          9.12          7.80         1.24 o
   0  10   9         15.43         19.03         2.57 o
   1  10   9        386.58        398.03        13.07 o
   2  10   9         59.97         63.80         7.33 o
   3  10   9          6.90          2.45         2.03 o
   4  10   9          0.29          0.53         1.50 o
   5  10   9        238.23        228.80        12.65 o
   6  10   9         51.61         63.80         5.79 o
  -1  11   9          0.01          2.08         1.38 o
   0  11   9          7.53          6.75         1.50 o
   1  11   9          5.62          6.45         1.65 o
   2  11   9         27.70         28.99         4.79 o
   3  11   9         10.08          7.06         2.36 o
   4  11   9          9.63          6.95         2.44 o
   5  11   9        107.20        106.28         7.97 o
   6  11   9          5.75          7.10         1.69 o
   0  12   9          0.34         -0.36         0.86 o
   1  12   9         35.48         36.88         2.98 o
   2  12   9         26.80         27.41         2.79 o
   3  12   9         29.12         29.01         3.09 o
   4  12   9          0.00          1.95         1.38 o
   5  12   9         10.05         12.40         2.31 o
   1  13   9         16.85         16.06         2.30 o
   2  13   9         34.44         31.20         3.47 o
   3  13   9          3.52          3.17         1.26 o
  -3  -7  10          0.00         -0.54         0.70 o
  -2  -7  10         69.35         74.08         5.73 o
  -1  -7  10         37.20         40.14         4.25 o
   0  -7  10        306.54        303.48        11.50 o
   1  -7  10          1.30          0.82         0.73 o
  -4  -6  10         20.47         18.31         2.54 o
  -3  -6  10          5.83          3.44         1.27 o
  -2  -6  10          1.86          0.88         1.38 o
  -1  -6  10         11.27          9.63         2.74 o
   0  -6  10          5.24          5.95         1.12 o
   1  -6  10        171.27        170.36        10.05 o
   2  -6  10         11.17          9.39         2.33 o
   3  -6  10          4.35          7.82         1.91 o
  -4  -5  10         57.26         60.52         5.31 o
  -3  -5  10          0.49         -0.03         0.84 o
  -2  -5  10         33.99         30.38         3.38 o
  -1  -5  10          3.47          1.62         1.43 o
   0  -5  10         35.50         34.35         3.52 o
   1  -5  10        200.29        210.41         8.56 o
   2  -5  10         86.04         89.59         5.35 o
   3  -5  10        128.62        138.49        10.84 o
   4  -5  10         55.70         62.14         4.77 o
  -5  -4  10         26.54         23.74         2.93 o
  -4  -4  10         13.67         10.80         2.46 o
  -3  -4  10          3.16          2.44         1.23 o
  -2  -4  10         97.88        100.77         9.17 o
  -1  -4  10         85.93         75.48         8.33 o
   0  -4  10        585.52        611.90        12.72 o
   1  -4  10        328.41        358.17         9.57 o
   2  -4  10         43.40         48.59         6.10 o
   3  -4  10          1.11          0.84         1.12 o
   4  -4  10        115.22        130.96         8.24 o
  -5  -3  10          0.43          1.72         1.52 o
  -4  -3  10        118.29        123.21         9.86 o
  -3  -3  10         28.53         28.54         5.10 o
  -2  -3  10          0.83          3.07         2.23 o
  -1  -3  10        110.24        114.72         7.09 o
   0  -3  10        806.47        833.01        23.32 o
   1  -3  10          2.91          3.87         2.04 o
   2  -3  10        620.44        648.10        15.91 o
   3  -3  10        152.10        137.28         7.11 o
   4  -3  10         17.41         17.21         3.37 o
   5  -3  10         40.98         42.09         4.37 o
  -5  -2  10          0.07         -0.49         1.19 o
  -4  -2  10         54.35         65.23         7.33 o
  -3  -2  10         20.94         22.08         3.03 o
  -2  -2  10        135.22        115.17        10.24 o
  -1  -2  10          2.92          3.04         1.42 o
   0  -2  10         29.85         30.80         6.27 o
   1  -2  10        311.12        325.75        16.64 o
   2  -2  10         81.98         92.30         6.15 o
   3  -2  10        220.26        196.77         8.96 o
   4  -2  10        139.93        132.53         6.94 o
   5  -2  10         90.83         88.32         4.90 o
  -5  -1  10          0.71          0.85         1.14 o
  -4  -1  10         44.28         40.57         3.88 o
  -3  -1  10        399.44        433.76        13.15 o
  -2  -1  10          0.54         -0.18         2.89 o
  -1  -1  10          2.48          3.93         2.06 o
   0  -1  10        603.55        749.06        36.24 o
   1  -1  10        420.94        427.34        18.98 o
   2  -1  10        607.77        608.00        34.40 o
   3  -1  10         62.05         53.64         7.16 o
   4  -1  10          5.18          4.31         2.15 o
   5  -1  10          8.71         10.77         1.99 o
   6  -1  10         79.93         73.68         3.92 o
  -5   0  10         23.56         27.43         4.25 o
  -4   0  10          4.20          6.84         1.86 o
  -3   0  10        252.11        278.23        10.72 o
  -2   0  10         21.61         19.42         2.92 o
  -1   0  10        147.40        157.09         6.42 o
   0   0  10        584.59        722.85        32.83 o
   1   0  10         23.18         23.48         4.36 o
   2   0  10         28.15         28.04         4.85 o
   3   0  10          2.87          3.45         1.89 o
   4   0  10        154.72        124.27        10.07 o
   5   0  10        112.13        103.56         8.70 o
   6   0  10        104.71        111.83         7.59 o
  -5   1  10          0.80          2.41         1.62 o
  -4   1  10          4.68          4.65         1.61 o
  -3   1  10        201.43        231.41        11.06 o
  -2   1  10        120.79        125.47         7.31 o
  -1   1  10         31.62         37.36         3.09 o
   0   1  10        164.37        165.58        13.89 o
   1   1  10        267.77        258.58        17.29 o
   2   1  10          5.07         10.38         2.99 o
   3   1  10        918.23        963.25        27.78 o
   4   1  10       1681.60       1445.45        33.95 o
   5   1  10        166.09        154.80        10.96 o
   6   1  10          3.47          5.44         1.99 o
  -5   2  10         73.80         72.90         6.29 o
  -4   2  10         61.77         58.00         4.65 o
  -3   2  10          2.15          2.10         1.59 o
  -2   2  10        700.80        826.89        44.07 o
  -1   2  10         23.26         32.89         4.09 o
   0   2  10         17.76          9.72         3.66 o
   1   2  10        737.70        725.52        27.18 o
   2   2  10         67.41         62.49         5.99 o
   3   2  10          2.75          2.86         1.91 o
   4   2  10         72.08         65.92         7.26 o
   5   2  10        180.47        181.08        11.88 o
   6   2  10         22.52         16.87         3.28 o
   7   2  10        177.60        202.31         8.86 o
  -5   3  10         31.28         32.02         3.98 o
  -4   3  10          5.38          3.09         1.40 o
  -3   3  10          0.93          0.59         1.50 o
  -2   3  10          4.15          5.58         2.25 o
  -1   3  10          7.99         14.23         2.33 o
   0   3  10         77.84         69.37         6.66 o
   1   3  10        249.52        217.32        15.06 o
   2   3  10         48.40         38.81         6.59 o
   3   3  10          7.29          8.25         1.92 o
   4   3  10         68.16         62.05         5.81 o
   5   3  10        253.48        247.62        13.79 o
   6   3  10        151.36        142.00         9.80 o
   7   3  10        159.63        180.74         8.89 o
  -5   4  10         13.48         12.51         1.63 o
  -4   4  10          0.08          0.45         0.69 o
  -3   4  10         50.77         48.81         4.52 o
  -2   4  10        569.66        594.97        22.50 o
  -1   4  10         18.71         20.10         2.86 o
   0   4  10          1.19          0.77         0.94 o
   1   4  10         66.21         63.82         4.92 o
   2   4  10        181.01        154.88         9.65 o
   3   4  10         90.74         79.07         8.68 o
   4   4  10        546.75        514.67        24.20 o
   5   4  10          9.34         11.38         2.44 o
   6   4  10         80.88         75.96         5.17 o
   7   4  10          4.83          6.53         2.00 o
  -5   5  10          5.53          4.91         1.38 o
  -4   5  10          0.28          0.60         0.87 o
  -3   5  10         48.12         42.05         4.12 o
  -2   5  10         13.16         15.67         3.81 o
  -1   5  10        121.44        117.71         6.87 o
   0   5  10          8.84          8.12         1.79 o
   1   5  10         80.21         60.57         4.71 o
   2   5  10        212.91        212.78        13.96 o
   3   5  10          7.76          4.81         2.46 o
   4   5  10        499.96        492.07        14.22 o
   5   5  10        261.67        255.35        10.33 o
   6   5  10         97.18        106.32         6.18 o
   7   5  10         84.26         88.76         4.49 o
  -4   6  10          0.36          1.33         0.98 o
  -3   6  10          0.01         -1.24         1.24 o
  -2   6  10          6.49          6.83         1.49 o
  -1   6  10        160.10        180.39         8.49 o
   0   6  10        470.84        511.68        14.48 o
   1   6  10         69.44         73.34         8.09 o
   2   6  10         30.01         22.66         4.75 o
   3   6  10         40.40         32.90         5.88 o
   4   6  10          2.68          5.39         3.06 o
   5   6  10        518.18        506.62        21.79 o
   6   6  10          6.84          3.15         1.23 o
   7   6  10          1.44          0.88         0.59 o
  -4   7  10          6.92         11.98         2.54 o
  -3   7  10         27.94         25.03         4.36 o
  -2   7  10         23.12         25.70         4.97 o
  -1   7  10          2.80          2.17         1.10 o
   0   7  10         16.57         16.48         3.02 o
   1   7  10         46.72         41.26         6.09 o
   2   7  10          5.04          5.53         2.62 o
   3   7  10          2.62          1.14         1.74 o
   4   7  10        215.29        173.68        13.15 o
   5   7  10        281.93        247.46        15.22 o
   6   7  10        639.93        643.47        14.33 o
   7   7  10         35.06         39.10         2.82 o
  -4   8  10         12.17         14.90         2.37 o
  -3   8  10         45.24         42.30         5.11 o
  -2   8  10          1.98          2.80         1.91 o
  -1   8  10          1.54          0.34         1.78 o
   0   8  10          4.79          3.11         2.01 o
   1   8  10        332.41        350.78        17.14 o
   2   8  10         14.83         13.26         3.19 o
   3   8  10        145.76        117.55        10.57 o
   4   8  10        154.33        113.03        10.44 o
   5   8  10          0.04          0.33         1.44 o
   6   8  10         15.60         16.20         3.66 o
   7   8  10         10.89          8.80         2.10 o
  -3   9  10         68.70         67.22         5.44 o
  -2   9  10          0.07         -1.43         1.43 o
  -1   9  10         56.77         59.45         4.69 o
   0   9  10         67.83         64.01         7.10 o
   1   9  10        682.52        686.09        32.79 o
   2   9  10         22.80         21.57         3.03 o
   3   9  10         25.82         23.46         4.70 o
   4   9  10         30.94         29.28         5.31 o
   5   9  10        149.90        132.08        10.22 o
   6   9  10         28.56         26.96         4.13 o
  -2  10  10         10.55          9.20         2.15 o
  -1  10  10         24.72         24.17         2.78 o
   0  10  10        152.31        157.66        10.29 o
   1  10  10         20.26         24.92         3.60 o
   2  10  10        523.34        552.65        20.58 o
   3  10  10         43.80         40.47         5.73 o
   4  10  10          2.39          5.24         2.12 o
   5  10  10         39.17         28.69         4.30 o
   6  10  10          3.71          5.00         1.69 o
  -1  11  10          7.60          6.27         1.65 o
   0  11  10         54.71         53.16         2.97 o
   1  11  10        386.46        406.61        11.00 o
   2  11  10         52.61         45.25         3.86 o
   3  11  10         12.51         10.50         2.90 o
   4  11  10          5.43          3.03         1.93 o
   5  11  10          3.13          0.62         1.19 o
   0  12  10         13.63         14.35         2.15 o
   1  12  10         86.64         87.26         4.31 o
   2  12  10         42.75         41.48         3.16 o
   3  12  10         29.02         27.33         2.64 o
   4  12  10          4.66          4.80         1.55 o
  -3  -6  11          5.78          5.68         1.60 o
  -2  -6  11        101.19        104.60         6.90 o
  -1  -6  11        130.96        136.67         7.93 o
   0  -6  11         98.10         91.50         6.13 o
   1  -6  11          1.31          0.20         0.72 o
  -3  -5  11         89.57        103.91         7.18 o
  -2  -5  11        121.55        122.28         5.96 o
  -1  -5  11        147.55        135.04         8.85 o
   0  -5  11        134.50        137.86         9.27 o
   1  -5  11          0.42          0.05         0.62 o
   2  -5  11          2.95          3.19         0.99 o
   3  -5  11         86.16        103.59         6.40 o
  -4  -4  11          6.20          7.63         1.87 o
  -3  -4  11          4.72          3.41         1.18 o
  -2  -4  11         16.96         15.68         3.54 o
  -1  -4  11         16.26         13.39         2.36 o
   0  -4  11        150.03        156.40         7.60 o
   1  -4  11         58.52         51.07         3.38 o
   2  -4  11        610.53        642.63        14.26 o
   3  -4  11        113.72        110.90         5.45 o
   4  -4  11         27.91         32.90         2.44 o
  -4  -3  11        198.86        181.07         9.13 o
  -3  -3  11         66.55         74.20         8.32 o
  -2  -3  11         36.01         35.91         5.60 o
  -1  -3  11         10.77          7.96         1.99 o
   0  -3  11        445.36        461.63        13.80 o
   1  -3  11         94.26         96.80         6.28 o
   2  -3  11          0.19          0.34         0.83 o
   3  -3  11         35.50         34.66         3.62 o
   4  -3  11        108.10        115.55         7.66 o
  -5  -2  11         37.95         45.66         4.22 o
  -4  -2  11         14.02         10.65         2.41 o
  -3  -2  11         17.00         12.61         3.39 o
  -2  -2  11          6.22          4.95         2.49 o
  -1  -2  11        166.08        167.30        12.61 o
   0  -2  11         84.16         87.65         6.16 o
   1  -2  11        304.93        284.43        15.55 o
   2  -2  11         14.87         13.27         2.36 o
   3  -2  11         77.75         86.28         5.64 o
   4  -2  11         75.09         71.68         4.71 o
   5  -2  11        114.27        117.17         7.17 o
  -5  -1  11          3.81          5.59         1.83 o
  -4  -1  11        124.91        114.86         6.08 o
  -3  -1  11          0.42         -0.38         0.90 o
  -2  -1  11         16.67         16.32         2.61 o
  -1  -1  11          0.25          0.14         0.80 o
   0  -1  11         11.59         11.61         2.31 o
   1  -1  11        378.58        328.03        17.00 o
   2  -1  11        292.35        311.31        16.47 o
   3  -1  11        157.39        159.31         7.98 o
   4  -1  11          9.27          6.13         1.56 o
   5  -1  11         34.18         33.73         3.09 o
  -5   0  11          6.05          9.32         2.31 o
  -4   0  11         42.67         45.20         5.36 o
  -3   0  11          3.65          6.62         1.74 o
  -2   0  11         11.92          7.91         2.41 o
  -1   0  11         98.29        116.17         5.65 o
   0   0  11        222.10        245.67        10.19 o
   1   0  11          1.05          1.86         1.89 o
   2   0  11         30.56         42.93         6.49 o
   3   0  11        195.08        236.05        24.59 o
   4   0  11          0.50         -0.18         1.46 o
   5   0  11         75.04         67.55         6.60 o
   6   0  11        288.93        326.25         8.21 o
  -5   1  11         48.52         46.06         4.65 o
  -4   1  11          9.12          7.91         1.76 o
  -3   1  11         35.61         43.77         4.26 o
  -2   1  11        457.39        569.68        15.51 o
  -1   1  11         51.43         56.46         3.91 o
   0   1  11        179.48        203.46         7.35 o
   1   1  11         20.75         23.17         4.60 o
   2   1  11         74.60         75.38         8.20 o
   3   1  11        427.90        468.10        19.44 o
   4   1  11        155.24        145.20        10.74 o
   5   1  11         19.38         15.37         3.41 o
   6   1  11          2.98          3.19         1.58 o
  -5   2  11          2.38          1.22         1.02 o
  -4   2  11         25.59         29.33         3.12 o
  -3   2  11          0.41          1.20         1.61 o
  -2   2  11         44.25         49.98         4.58 o
  -1   2  11          2.18          0.74         1.93 o
   0   2  11          5.22          2.81         1.49 o
   1   2  11         88.24        113.29         6.86 o
   2   2  11        217.10        277.81        10.86 o
   3   2  11        281.30        292.05        15.17 o
   4   2  11        480.71        455.98        18.74 o
   5   2  11         25.64         18.13         3.74 o
   6   2  11          0.47          2.75         1.56 o
  -5   3  11          8.62          5.93         1.57 o
  -4   3  11         91.39         87.64         5.11 o
  -3   3  11         74.84         76.12        13.47 o
  -2   3  11         16.30         15.70         3.80 o
  -1   3  11        401.76        446.56        19.77 o
   0   3  11         31.30         33.62         5.27 o
   1   3  11        300.34        317.19        12.52 o
   2   3  11        240.45        273.55        10.93 o
   3   3  11          5.35          6.36         1.85 o
   4   3  11         81.07         74.10         5.56 o
   5   3  11          1.83          0.36         1.38 o
   6   3  11        127.92        112.93         8.16 o
  -4   4  11         66.48         74.62         4.53 o
  -3   4  11        302.63        343.96        11.32 o
  -2   4  11         46.42         51.55         4.81 o
  -1   4  11        464.48        492.94        14.00 o
   0   4  11         17.73         23.36         4.66 o
   1   4  11         10.42         15.48         4.02 o
   2   4  11         31.68         28.58         3.58 o
   3   4  11        280.30        253.96        15.52 o
   4   4  11         81.74         69.92         5.39 o
   5   4  11        106.66        101.72         6.25 o
   6   4  11        107.28        113.02         8.08 o
   7   4  11        306.88        347.25        11.04 o
  -4   5  11         23.92         23.96         2.46 o
  -3   5  11          1.80          1.98         0.97 o
  -2   5  11          0.02         -1.02         1.23 o
  -1   5  11         52.38         46.17         4.44 o
   0   5  11        565.12        632.67        15.91 o
   1   5  11         35.60         36.96         3.89 o
   2   5  11        131.55        113.12        10.41 o
   3   5  11        250.41        215.46        14.64 o
   4   5  11         16.35         16.90         4.34 o
   5   5  11        216.56        207.87         8.89 o
   6   5  11          4.20          4.83         1.27 o
   7   5  11          0.40          0.25         0.68 o
  -4   6  11          0.01         -0.36         0.78 o
  -3   6  11         90.74         92.21         5.42 o
  -2   6  11         35.78         36.87         4.46 o
  -1   6  11        105.97        118.20         6.91 o
   0   6  11         11.92         14.60         2.62 o
   1   6  11         66.78         69.51         5.37 o
   2   6  11         10.71          7.11         2.51 o
   3   6  11          5.66          4.90         2.66 o
   4   6  11          1.65          4.52         2.42 o
   5   6  11        115.28         93.16         5.86 o
   6   6  11         80.28         73.66         4.70 o
  -4   7  11          0.43          2.21         1.05 o
  -3   7  11         69.11         77.57         6.99 o
  -2   7  11         68.23         67.28         5.02 o
  -1   7  11          1.63          1.07         1.06 o
   0   7  11        617.05        667.14        16.41 o
   1   7  11         74.87         74.52         5.60 o
   2   7  11          1.00          5.23         2.54 o
   3   7  11        176.94        140.79        11.73 o
   4   7  11          0.88         -0.62         1.82 o
   5   7  11          5.42          6.48         2.83 o
   6   7  11          0.30         -0.16         1.50 o
  -3   8  11        109.75        125.67         7.97 o
  -2   8  11         32.16         33.88         5.10 o
  -1   8  11          9.22         10.27         2.97 o
   0   8  11        200.29        216.01         9.12 o
   1   8  11         94.76         96.47         6.27 o
   2   8  11        125.89        122.60        10.52 o
   3   8  11         19.76         17.58         4.41 o
   4   8  11          2.52          1.74         1.40 o
   5   8  11          0.85          0.77         1.60 o
   6   8  11         23.09         23.73         3.84 o
  -3   9  11          2.47          1.64         1.02 o
  -2   9  11          0.59         -1.01         1.33 o
  -1   9  11         25.04         27.41         3.10 o
   0   9  11         13.27         11.35         2.91 o
   1   9  11        699.87        759.03        27.09 o
   2   9  11        218.05        222.35        13.35 o
   3   9  11         54.33         45.49         4.33 o
   4   9  11         35.71         33.73         5.45 o
   5   9  11          0.40          0.53         1.50 o
   6   9  11         80.44         88.59         6.80 o
  -2  10  11         89.33        102.24         6.28 o
  -1  10  11          0.99          1.45         0.97 o
   0  10  11          2.94          3.03         1.74 o
   1  10  11         70.69         69.29         6.87 o
   2  10  11         85.76         72.72         4.96 o
   3  10  11         31.18         31.60         3.30 o
   4  10  11         93.48         90.31         7.21 o
   5  10  11         24.49         20.95         2.51 o
  -1  11  11         18.03         14.13         2.18 o
   0  11  11          1.03          1.17         0.73 o
   1  11  11         36.86         43.30         4.99 o
   2  11  11         28.57         26.56         2.78 o
   3  11  11        104.31         93.05         5.09 o
   4  11  11         25.88         21.48         3.35 o
   5  11  11          8.24         10.11         2.14 o
   1  12  11        334.71        353.64        11.33 o
   2  12  11          6.63          7.70         1.27 o
   3  12  11         12.77         10.49         1.46 o
   4  12  11         50.30         47.58         6.45 o
  -2  -5  12          3.11          3.92         0.98 o
  -1  -5  12         64.24         69.26         5.71 o
   0  -5  12          0.66         -1.07         1.07 o
   1  -5  12         11.58         12.98         2.39 o
  -3  -4  12        144.42        165.02         8.25 o
  -2  -4  12          9.70          7.77         1.64 o
  -1  -4  12        111.13        109.68         8.18 o
   0  -4  12         10.54         11.52         1.96 o
   1  -4  12         26.87         33.91         4.63 o
   2  -4  12          7.25         10.07         1.65 o
   3  -4  12         17.09         22.02         2.02 o
  -4  -3  12          2.90          1.77         1.06 o
  -3  -3  12         31.44         31.27         3.28 o
  -2  -3  12         32.54         28.61         4.50 o
  -1  -3  12          0.30         -0.01         1.15 o
   0  -3  12          0.23          0.11         1.14 o
   1  -3  12         42.68         42.52         3.91 o
   2  -3  12        100.85        100.25         4.49 o
   3  -3  12         61.32         58.12         3.11 o
   4  -3  12         35.37         33.85         2.48 o
  -4  -2  12          0.43          0.87         0.62 o
  -3  -2  12         25.47         27.64         2.94 o
  -2  -2  12         19.73         22.44         4.51 o
  -1  -2  12         11.05         11.27         2.35 o
   0  -2  12          6.23          8.38         2.04 o
   1  -2  12          8.38          6.50         1.81 o
   2  -2  12         66.25         68.39         7.19 o
   3  -2  12        136.92        143.32         6.58 o
   4  -2  12        352.46        355.26         9.07 o
  -4  -1  12         66.13         65.45         5.84 o
  -3  -1  12        119.11        131.08         6.34 o
  -2  -1  12          4.22          2.79         1.89 o
  -1  -1  12        146.24        155.42         9.45 o
   0  -1  12          0.86          1.19         1.67 o
   1  -1  12          8.21         10.07         2.20 o
   2  -1  12         21.70         28.30         5.02 o
   3  -1  12         27.51         31.39         3.84 o
   4  -1  12         28.23         25.72         2.78 o
   5  -1  12         15.92         20.32         2.03 o
  -4   0  12          5.59          4.92         1.29 o
  -3   0  12         37.15         41.99         3.85 o
  -2   0  12         10.32         10.06         2.03 o
  -1   0  12         30.11         32.72         3.01 o
   0   0  12         83.40         80.21         5.83 o
   1   0  12         53.38         57.53         5.01 o
   2   0  12          0.73         -0.08         1.49 o
   3   0  12        599.74        602.50        23.10 o
   4   0  12         47.30         55.01         7.13 o
   5   0  12        202.25        189.56         8.17 o
  -4   1  12         51.97         50.49         3.88 o
  -3   1  12        136.26        148.41         7.45 o
  -2   1  12         64.91         77.04         5.57 o
  -1   1  12          3.30          4.05         1.33 o
   0   1  12        179.72        179.83         7.31 o
   1   1  12         48.61         53.08         4.75 o
   2   1  12          1.95          0.84         1.40 o
   3   1  12         18.33         18.68         4.27 o
   4   1  12         19.12         20.09         2.85 o
   5   1  12        133.91        130.24         6.37 o
   6   1  12         28.90         28.54         2.29 o
  -4   2  12        175.68        167.28        15.47 o
  -3   2  12          7.59          8.00         2.54 o
  -2   2  12         22.78         24.91         3.22 o
  -1   2  12          3.50          5.80         2.39 o
   0   2  12          0.35          2.67         1.88 o
   1   2  12        477.94        516.78        11.78 o
   2   2  12          2.29         -0.64         1.65 o
   3   2  12        133.33        142.93         7.72 o
   4   2  12         70.59         64.67         6.91 o
   5   2  12          3.20          2.32         1.62 o
   6   2  12        113.07        114.12         4.08 o
  -4   3  12        246.96        225.40        12.34 o
  -3   3  12         59.34         52.14         4.14 o
  -2   3  12        172.20        197.28        12.86 o
  -1   3  12          9.17         14.04         2.63 o
   0   3  12         56.74         56.91         7.39 o
   1   3  12         55.46         70.60         5.86 o
   2   3  12          0.47         -0.84         0.84 o
   3   3  12        655.05        663.65        13.58 o
   4   3  12         26.66         21.15         4.04 o
   5   3  12         21.34         24.07         3.95 o
   6   3  12         39.35         39.82         4.28 o
  -4   4  12        203.89        184.80         9.14 o
  -3   4  12        167.26        156.42        10.35 o
  -2   4  12         26.98         30.83         3.59 o
  -1   4  12        216.12        239.77        14.43 o
   0   4  12         31.56         34.19         5.69 o
   1   4  12         48.06         48.15         4.47 o
   2   4  12         25.62         26.13         4.24 o
   3   4  12        450.00        455.58        13.97 o
   4   4  12         10.34          9.83         2.98 o
   5   4  12        410.02        386.66        12.67 o
   6   4  12          0.58          0.49         0.91 o
  -4   5  12         18.42         31.86         2.38 o
  -3   5  12        252.79        249.88        11.24 o
  -2   5  12         12.87         10.48         2.18 o
  -1   5  12        124.34        130.50         7.15 o
   0   5  12          0.31          0.25         0.98 o
   1   5  12         14.36         13.63         3.84 o
   2   5  12         99.44        104.72         9.96 o
   3   5  12        576.05        569.68        31.91 o
   4   5  12        329.20        316.48        16.71 o
   5   5  12          0.73          1.27         1.79 o
   6   5  12         13.14         12.74         1.83 o
  -3   6  12         70.76         65.07         4.21 o
  -2   6  12        106.94        109.04         7.53 o
  -1   6  12         34.57         35.25         3.68 o
   0   6  12          2.11          2.51         1.18 o
   1   6  12         14.04         11.55         2.40 o
   2   6  12        107.07        100.12         6.38 o
   3   6  12         81.49         70.85         8.28 o
   4   6  12        479.08        432.63        19.67 o
   5   6  12         94.96         81.46         7.93 o
   6   6  12        157.79        153.06         5.93 o
  -3   7  12         16.24         21.10         3.39 o
  -2   7  12          1.45          2.33         1.02 o
  -1   7  12         85.67        102.36         6.09 o
   0   7  12         34.59         35.99         3.83 o
   1   7  12         52.02         49.20         4.46 o
   2   7  12         11.24         12.90         2.38 o
   3   7  12         59.32         57.61         7.29 o
   4   7  12        384.39        332.85        17.14 o
   5   7  12         37.23         27.25         4.63 o
   6   7  12         14.52         14.57         3.01 o
  -3   8  12         22.52         22.41         3.01 o
  -2   8  12          6.92          3.93         1.81 o
  -1   8  12         11.08         12.68         2.00 o
   0   8  12         54.30         61.13         4.68 o
   1   8  12         37.96         40.17         4.00 o
   2   8  12         12.67         11.08         2.12 o
   3   8  12         52.09         48.98         6.59 o
   4   8  12          0.13          0.03         1.68 o
   5   8  12          0.02          4.05         1.72 o
   6   8  12          0.08          2.45         1.40 o
  -2   9  12          0.53          0.82         0.99 o
  -1   9  12          0.86          2.97         1.87 o
   0   9  12         80.94         84.69         7.54 o
   1   9  12        159.76        163.64         7.53 o
   2   9  12        147.27        153.87        10.03 o
   3   9  12          1.91          0.68         1.51 o
   4   9  12         72.50         66.47         5.49 o
   5   9  12         56.88         52.83         5.80 o
   6   9  12         48.85         51.66         4.56 o
  -1  10  12         47.47         41.47         4.44 o
   0  10  12         50.99         51.66         3.85 o
   1  10  12          3.29          3.52         1.69 o
   2  10  12         25.64         26.79         4.54 o
   3  10  12          1.35         -0.15         1.02 o
   4  10  12         19.60         18.65         2.29 o
   5  10  12         36.23         38.85         3.53 o
   0  11  12         88.44         87.34         7.82 o
   1  11  12          3.12          4.30         1.84 o
   2  11  12         80.58         84.28         6.53 o
   3  11  12          1.92         -0.06         2.53 o
   4  11  12        163.80        145.02         9.70 o
   1  12  12          0.70          0.13         0.62 o
   2  12  12         93.03         90.76         5.59 o
   3  12  12         77.62         82.23         5.19 o
  -2  -4  13        163.48        167.75         5.59 o
  -1  -4  13         94.73         88.72         4.65 o
   0  -4  13          6.93          5.47         1.42 o
   1  -4  13         37.30         37.56         4.07 o
   2  -4  13         18.68         21.72         2.72 o
  -2  -3  13          1.60          2.18         0.99 o
  -1  -3  13        356.13        387.67        15.01 o
   0  -3  13         20.72         21.33         5.58 o
   1  -3  13         26.98         26.48         2.77 o
   2  -3  13         53.56         57.75         6.13 o
   3  -3  13          2.13          2.08         1.16 o
  -3  -2  13          1.02          0.86         1.02 o
  -2  -2  13         30.46         30.22         4.52 o
  -1  -2  13         47.86         53.96         6.29 o
   0  -2  13        149.78        146.55         8.11 o
   1  -2  13        110.73        110.58         6.16 o
   2  -2  13        126.70        129.79         6.37 o
   3  -2  13          4.58          5.46         1.31 o
   4  -2  13         14.65         23.28         2.93 o
  -4  -1  13         15.95         16.63         2.46 o
  -3  -1  13         23.01         30.98         4.32 o
  -2  -1  13          0.17          0.81         1.29 o
  -1  -1  13         14.31         17.25         3.87 o
   0  -1  13        215.59        260.04         9.97 o
   1  -1  13         20.09         13.83         2.31 o
   2  -1  13         88.41         97.03         8.50 o
   3  -1  13         67.96         86.23         7.37 o
   4  -1  13         19.30         18.45         2.47 o
  -4   0  13          4.84          4.42         1.53 o
  -3   0  13         24.07         23.06         2.46 o
  -2   0  13         55.40         54.57         4.23 o
  -1   0  13        335.15        403.04        18.10 o
   0   0  13         94.47        100.26         6.33 o
   1   0  13          2.90          3.29         3.35 o
   2   0  13          3.43          3.10         1.67 o
   3   0  13         15.96         17.96         3.83 o
   4   0  13         20.81         22.89         3.64 o
   5   0  13        114.46        116.65         6.67 o
  -4   1  13          1.10          0.21         0.91 o
  -3   1  13         13.98         16.02         2.19 o
  -2   1  13         15.73         12.72         2.18 o
  -1   1  13        141.88        183.24         8.35 o
   0   1  13         10.81         13.05         1.88 o
   1   1  13          6.10          9.06         1.98 o
   2   1  13         83.76         93.65         8.87 o
   3   1  13        446.06        620.08        21.75 o
   4   1  13        209.18        223.29        12.32 o
   5   1  13         71.39         72.58         3.90 o
  -4   2  13         16.00         13.99         2.38 o
  -3   2  13          0.97          0.79         0.77 o
  -2   2  13          0.07         -0.02         1.02 o
  -1   2  13         11.40         11.21         2.26 o
   0   2  13        294.18        343.95         9.38 o
   1   2  13         71.44         67.25         4.18 o
   2   2  13        182.17        208.61        13.24 o
   3   2  13        630.22        774.71        24.72 o
   4   2  13         24.99         28.93         4.65 o
   5   2  13         24.49         20.94         2.24 o
  -4   3  13          8.11         11.13         2.13 o
  -3   3  13        125.99        118.68        15.16 o
  -2   3  13          1.72          0.00         1.99 o
  -1   3  13          1.67          1.12         1.37 o
   0   3  13        221.47        263.05        14.13 o
   1   3  13         24.62         23.07         3.06 o
   2   3  13          0.68          1.19         1.55 o
   3   3  13         20.28         23.71         3.15 o
   4   3  13          0.84          0.76         0.69 o
   5   3  13        141.93        136.93         6.17 o
   6   3  13        198.58        233.06         9.25 o
  -4   4  13          1.51          0.36         0.72 o
  -3   4  13         22.06         19.72         3.41 o
  -2   4  13          3.15          1.17         1.84 o
  -1   4  13         82.08         92.88         8.81 o
   0   4  13          9.14          6.15         2.54 o
   1   4  13         96.84        113.22         6.73 o
   2   4  13        327.60        348.12        11.90 o
   3   4  13        227.38        265.71        10.41 o
   4   4  13         32.05         31.15         3.34 o
   5   4  13         28.25         27.68         2.77 o
   6   4  13         26.02         26.58         3.27 o
  -3   5  13         69.03         67.66         5.81 o
  -2   5  13          0.02          0.79         1.83 o
  -1   5  13          1.25          1.63         1.90 o
   0   5  13          4.27          4.14         1.92 o
   1   5  13        127.06        133.18        10.91 o
   2   5  13          6.06          5.19         2.68 o
   3   5  13        347.72        374.09        24.98 o
   4   5  13         38.11         37.86         3.68 o
   5   5  13         10.80          6.67         1.93 o
   6   5  13         90.94         95.34         5.76 o
  -3   6  13         42.74         41.50         2.90 o
  -2   6  13          7.48          8.69         3.23 o
  -1   6  13          7.76          5.41         2.50 o
   0   6  13        113.41        118.70         6.62 o
   1   6  13         78.25         77.31         5.40 o
   2   6  13         38.73         32.80         5.62 o
   3   6  13          8.36         10.55         3.20 o
   4   6  13         35.76         31.72         4.90 o
   5   6  13          9.42          9.55         2.44 o
  -3   7  13          0.52          2.36         1.10 o
  -2   7  13         41.95         40.44         3.30 o
  -1   7  13         22.27         19.53         3.69 o
   0   7  13        154.82        159.36         7.55 o
   1   7  13          9.48          4.95         4.47 o
   2   7  13          0.95          0.15         0.91 o
   3   7  13         28.22         17.42         4.01 o
   4   7  13        380.35        354.38        16.50 o
   5   7  13        101.71        104.48         8.07 o
   6   7  13          1.91          1.28         0.93 o
  -2   8  13         23.38         24.08         3.38 o
  -1   8  13          0.77          1.22         0.94 o
   0   8  13         86.84         88.49         5.34 o
   1   8  13         30.14         32.72         3.46 o
   2   8  13         20.24         15.36         2.39 o
   3   8  13        390.17        348.32        10.78 o
   4   8  13        124.66        112.41         8.94 o
   5   8  13         35.30         38.25         4.68 o
  -2   9  13         66.49         82.98         5.31 o
  -1   9  13          4.93          6.35         1.93 o
   0   9  13          2.74          2.92         0.98 o
   1   9  13         44.09         43.23         3.62 o
   2   9  13         44.53         41.99         3.65 o
   3   9  13          8.39          7.23         1.62 o
   4   9  13          0.11         -0.65         0.70 o
   5   9  13          1.04         -0.69         1.20 o
  -1  10  13         39.82         40.52         3.83 o
   0  10  13        128.95        138.57         7.51 o
   1  10  13         70.06         73.46         6.11 o
   2  10  13          3.22          2.59         0.95 o
   3  10  13          4.78          4.08         1.11 o
   4  10  13        286.70        284.80         8.52 o
   1  11  13         78.21         79.94         3.87 o
   2  11  13          3.63          5.09         1.59 o
   3  11  13          2.01          1.31         0.83 o
  -1  -3  14        180.76        170.29         5.75 o
   0  -3  14          4.37          3.17         1.29 o
   1  -3  14        123.00        122.86         7.00 o
  -2  -2  14          3.88          3.86         1.04 o
  -1  -2  14         29.94         33.39         4.24 o
   0  -2  14         58.53         64.32         5.93 o
   1  -2  14          2.05          1.31         0.73 o
   2  -2  14         20.73         25.07         1.93 o
   3  -2  14         46.48         49.69         4.26 o
  -2  -1  14         34.52         37.21         4.48 o
  -1  -1  14         61.10         55.70         6.04 o
   0  -1  14        600.84        640.61        20.45 o
   1  -1  14         51.09         52.86         4.06 o
   2  -1  14          9.73         10.89         1.86 o
   3  -1  14         32.04         34.66         2.92 o
  -3   0  14          0.22          2.15         1.27 o
  -2   0  14          3.64          5.44         1.80 o
  -1   0  14          1.09          0.59         1.15 o
   0   0  14          3.93          7.46         1.81 o
   1   0  14         74.97         85.57         5.41 o
   2   0  14          0.26          0.34         1.29 o
   3   0  14         29.25         42.10         3.52 o
   4   0  14         38.50         36.86         2.77 o
  -3   1  14          7.71          8.47         1.70 o
  -2   1  14         12.45         12.00         1.83 o
  -1   1  14        128.81        127.96         6.34 o
   0   1  14         42.99         32.19         4.67 o
   1   1  14         87.45         79.08         5.43 o
   2   1  14         37.67         40.94         3.79 o
   3   1  14         76.27         99.10         5.51 o
   4   1  14         55.94         59.55         5.71 o
  -3   2  14         22.71         21.86         5.89 o
  -2   2  14         22.64         23.91         2.60 o
  -1   2  14          6.60          4.97         1.43 o
   0   2  14        108.66        109.82         8.71 o
   1   2  14          5.41          3.76         1.09 o
   2   2  14        127.26        153.88         7.27 o
   3   2  14          9.94         11.66         2.98 o
   4   2  14          3.96          5.83         1.87 o
   5   2  14          0.12         -0.96         0.96 o
  -3   3  14          2.93          1.56         0.99 o
  -2   3  14         64.09         81.25         7.05 o
  -1   3  14          0.68          0.76         0.86 o
   0   3  14         69.22         77.05         7.70 o
   1   3  14        357.55        386.57        17.52 o
   2   3  14         84.50         94.02         5.80 o
   3   3  14          0.12         -1.33         1.53 o
   4   3  14          8.38          6.36         2.01 o
   5   3  14         39.11         34.41         3.91 o
  -3   4  14          0.12          0.99         0.95 o
  -2   4  14          2.12          0.71         1.19 o
  -1   4  14          0.09          0.02         1.27 o
   0   4  14         27.69         28.40         4.83 o
   1   4  14          1.07          0.40         0.91 o
   2   4  14          6.43          3.97         1.55 o
   3   4  14          6.93          5.52         1.68 o
   4   4  14         73.90         73.49         6.56 o
   5   4  14        110.06        101.94         6.70 o
  -3   5  14          7.80          8.20         1.78 o
  -2   5  14         26.50         26.20         3.89 o
  -1   5  14        147.35        151.23        16.75 o
   0   5  14          0.29         -0.18         1.36 o
   1   5  14          0.82         -1.51         1.51 o
   2   5  14        366.11        372.32        17.27 o
   3   5  14          7.91          7.77         1.66 o
   4   5  14         20.97         19.41         2.39 o
   5   5  14         29.67         31.16         2.49 o
  -2   6  14         27.38         30.08         2.67 o
  -1   6  14         26.83         31.47         3.25 o
   0   6  14         11.44         10.00         2.84 o
   1   6  14         25.05         25.15         4.42 o
   2   6  14          0.75          0.73         1.59 o
   3   6  14         65.48         65.35         7.00 o
   4   6  14         15.45         13.62         3.04 o
   5   6  14          3.94          3.68         1.42 o
  -2   7  14          3.55          5.12         1.28 o
  -1   7  14         96.21         93.48         5.10 o
   0   7  14          0.12         -0.07         0.74 o
   1   7  14          4.74          5.20         1.34 o
   2   7  14         13.01         15.80         3.36 o
   3   7  14          3.03         -0.66         1.97 o
   4   7  14          3.98          0.31         1.30 o
   5   7  14         10.26         12.87         2.51 o
  -1   8  14          7.76          4.73         1.15 o
   0   8  14         33.97         31.85         2.98 o
   1   8  14         23.47         26.80         2.82 o
   2   8  14         78.49         83.06         4.91 o
   3   8  14         21.04         17.43         3.58 o
   4   8  14         45.58         38.55         4.77 o
   5   8  14          0.58         -1.19         1.19 o
  -1   9  14         13.74         10.92         2.14 o
   0   9  14        192.63        178.18         6.28 o
   1   9  14         56.01         61.52         3.90 o
   2   9  14         17.04         15.51         2.09 o
   3   9  14          7.88          8.38         1.49 o
   4   9  14         28.53         29.18         3.80 o
   0  10  14         77.68         73.79         5.17 o
   1  10  14         48.26         51.43         4.48 o
   2  10  14          2.09          0.68         0.91 o
   3  10  14         55.90         57.25         4.07 o
   0  -2  15          8.17          6.51         1.59 o
  -1  -1  15         27.43         25.79         3.40 o
   0  -1  15          7.23          6.21         1.89 o
   1  -1  15          2.40          2.20         0.90 o
   2  -1  15        140.93        149.07         5.31 o
  -2   0  15         23.24         23.33         3.03 o
  -1   0  15          0.21          1.29         1.15 o
   0   0  15         17.78         19.27         3.32 o
   1   0  15          9.32         10.09         1.73 o
   2   0  15         54.86         61.81         3.81 o
   3   0  15          0.79          1.09         0.59 o
  -2   1  15         19.67         18.55         2.71 o
  -1   1  15          6.05          6.06         1.94 o
   0   1  15          0.35          3.77         1.64 o
   1   1  15         15.27         14.82         2.08 o
   2   1  15        178.93        184.53         6.91 o
   3   1  15         48.20         59.84         3.64 o
   4   1  15        189.93        211.38         8.47 o
  -2   2  15         15.10         15.36         2.42 o
  -1   2  15         55.18         61.29         3.89 o
   0   2  15         42.59         49.89         3.73 o
   1   2  15          1.75          2.50         0.92 o
   2   2  15          8.89         10.61         1.78 o
   3   2  15         17.24         16.10         1.99 o
   4   2  15          7.06          6.79         1.81 o
  -2   3  15          0.67          1.11         0.94 o
  -1   3  15          0.31          0.75         1.00 o
   0   3  15        123.80        134.77         6.27 o
   1   3  15          2.32          1.84         1.00 o
   2   3  15        394.43        403.77        15.43 o
   3   3  15        100.11        110.36         8.06 o
   4   3  15          2.75          3.78         1.49 o
  -2   4  15         27.18         26.66         3.47 o
  -1   4  15         24.60         25.65         3.97 o
   0   4  15         10.15         12.66         3.01 o
   1   4  15         28.00         29.39         4.47 o
   2   4  15        160.94        188.51         7.43 o
   3   4  15         45.05         47.96         3.63 o
   4   4  15         76.64         88.17         6.17 o
  -2   5  15          1.87          1.78         0.89 o
  -1   5  15          0.74          1.32         1.09 o
   0   5  15         13.76         13.85         3.25 o
   1   5  15         42.38         44.47         5.51 o
   2   5  15        342.97        337.72        14.84 o
   3   5  15         99.73         88.68         7.10 o
   4   5  15         86.27         83.98         4.07 o
  -2   6  15         34.44         34.46         3.38 o
  -1   6  15          0.12          0.04         0.78 o
   0   6  15          6.48         10.57         2.76 o
   1   6  15         13.64         12.35         2.87 o
   2   6  15         92.85         99.46         8.02 o
   3   6  15        113.81        121.84         8.64 o
   4   6  15          5.04          3.97         1.51 o
  -1   7  15          0.16          1.08         0.58 o
   0   7  15         20.89         20.99         3.37 o
   1   7  15         21.45         18.72         3.52 o
   2   7  15          0.38          3.77         1.94 o
   3   7  15        790.37        721.24        19.97 o
   4   7  15         16.72         17.51         2.91 o
   0   8  15          0.06         -0.43         0.95 o
   1   8  15         23.32         30.75         4.03 o
   2   8  15         13.16         14.61         2.92 o
   3   8  15         51.30         57.73         5.51 o
   4   8  15         37.97         33.93         3.77 o
   0   9  15          8.57          6.15         1.53 o
   1   9  15         29.74         28.69         3.28 o
   2   9  15         18.01         15.01         1.71 o
   3   9  15          9.37         14.28         2.54 o
   0   0  16          1.05          1.22         0.89 o
   1   0  16          0.18          1.09         0.90 o
   0   1  16         15.15         13.09         2.35 o
   1   1  16          0.31         -0.22         0.68 o
   0   2  16         39.30         41.77         4.20 o
   1   2  16        114.73         99.94         6.80 o
   2   2  16        214.54        217.24         9.48 o
   3   2  16         29.83         33.11         3.39 o
  -1   3  16        205.12        211.40         8.26 o
   0   3  16          6.26          5.74         1.12 o
   1   3  16         10.03         16.42         2.82 o
   2   3  16        296.73        283.10        10.90 o
   3   3  16          0.64         -0.07         0.61 o
  -1   4  16          1.81          1.10         0.91 o
   0   4  16         14.50         13.65         2.49 o
   1   4  16         79.60         86.31         4.32 o
   2   4  16         45.18         35.51         3.83 o
   3   4  16         17.72         18.73         2.56 o
  -1   5  16         26.65         22.96         2.91 o
   0   5  16        160.04        176.24         8.84 o
   1   5  16         66.83         65.22         5.60 o
   2   5  16         80.91         98.26         6.68 o
   3   5  16         22.08         23.66         3.03 o
  -1   6  16         47.54         50.42         4.01 o
   0   6  16         13.26         10.84         2.31 o
   1   6  16          1.99          1.91         1.01 o
   2   6  16         56.16         53.18         5.04 o
   3   6  16          6.15          4.85         1.52 o
   0   7  16         80.04         93.33         5.82 o
   1   7  16          0.74          2.65         1.11 o
   2   7  16          6.89          7.49         1.92 o
   3   7  16         64.68         74.13         5.34 o
   1   8  16          0.25          0.28         0.63 o
   2   8  16          2.42          2.16         1.24 o
   3   8  16        219.97        205.42         8.28 o
                                                
